# Supplementary material for: Circular wood use can accelerate global decarbonisation but requires cross-sectoral coordination
Source: Nat Commun. 2023 Oct 25;14:6766. doi: 10.1038/s41467-023-42499-6 (PMC10600095; doi:10.1038/s41467-023-42499-6)
Supplement: Supplementary file 4 — Supplementary Dataset1 [file 41467_2023_42499_MOESM4_ESM.xlsx]

## Sheet: Description of worksheets
Note to reader:
This workbook is adapted from a previous study, hence there are elements of it that are not in use in this study. We have deleted whole sheets that are not relevant but the remaining sheets contain some cells within that are not used. We have 'faded/greyed out' cells that are not used in the calculations for this study in order to attempt to provide greater clarity and tracability. Please disrega…
The 'material flow' sheet cacluates the flow of wood through the value chain from the forest gate to end products. This spreadsheet then drives the GWP calculation - scaling the unit-impact factors in the 'database' to UK flows.
The 'GWP_impact' sheet is where all GWP impacts are calculated and presented.
The 'database' sheet contains impact fators from Ecoinvent v.3.539 using OpenLCA v1.7.4.
The 'Decarb_proj' sheet contains the decarbonisation assumptions used in the study - which are pasted and applied to the results for all wood use scenarios in Supplementary Information S5&S6.
The 'C_model' sheet contains Forest C ecosystem data from the CBM-CFS3 model output, with appropriate conversioni factors applied to calculated harvested wood volumes and tonnages. These tonnages scale GWP impacts to UK wood flows.

## Sheet: material_flow
The product breakout data here will be used to calculate emissions from timber processing in each of the identifed manufacturing processes. Wood product/residues data from the ecoinvent processes (e.g. sawmilling) will not be used to feed into other ecoinvent processes that use these residues as a feedstock (e.g. biomass, wood panels) - where UK site specific material flow data has already been c…												data imported from another spreadsheet
Repeat this page but for tonnes C. The green tonnes are needed only for calcuating emissions in Ecoinvent, where the process is in tonnes. For HWP C storage calcs, the figures can remain in tonnes of C, to minimise unit conversion errors.												data used in LCA
												conversion factors
Product breakout from thins - calculation of tonnages going to each manufacturing process/use
	Green tonnes	Dry tonnes	m3	tonnes C
thin1 (yr21)	0	0	0	0
thin2 (yr71)	0	0	0	0
																			2.76533	(m3/tonne) - density of freshly felled SS
Sorting:								Debarking:							Timber use summary		>75% thinned (green tonnes)		>75% thinned (m3)
	Thinned	Sorted products	Thinned									Thinned				Thinned	Thinning 1 (yr 21)	Thinning 2 (yr 71)	Thinning 1 (yr 21)	Thinning 2 (yr 71)
Chip/Fuel/Pulp	0.666667	Panel boards logs	0.333333	particle board	0.75	0.25	To debarking	particle board				0.223214	To particle board manufacturing		Particle board	0.223214	0	0	0	0
				fibre board	0.25	0.0833333	To debarking	fibre board				0.0744048	To fibre board manufacturing		Fibre board	0.0744048	0	0	0	0
		Fuel logs	0.333333				To biomass (electricity)								Biomass (heat)	0
		Pulp logs	0					Pulp logs				0			Biomass (electricity)	0.369048	0	0	0	0
Fencing	0.333333	Fencing (fence poles)	0.333333				To debarking	Fencing (fence poles)				0.297619	To fence poles		Pulp	0	0	0	0	0
								Bark	0.0714286	horticultural mulch	0.5	0.0357143	To horticulture		Fence poles	0.297619	0	0	0	0
		Mass of woodchips, wet (measured as dry mass) - (thin1)	0	kg (dry mass)						biomass	0.5	0.0357143	To biomass (electricity)		Pallets and packaging	0	0	0	0	0
		Mass of woodchips, wet (measured as dry mass) - (thin2)	0	kg (dry mass)											Fencing	0	0	0	0	0
								Vol. of debarked timber (thin1):	0	m3					Carcassing	0	0	0	0	0
								Vol. of debarked timber (thin2):	0	m3					Hoticultural mulch	0.0357143	0	0	0	0
								Mass of chemically treated timber(thin1)	0	kg						1	0	0	0	0
								Mass of chemically treated timber(thin2)	0	kg
								Mass of particle board produced (thin1)	0	tonnes					Mass horticultural mulch (thin1)	0	tonnes C
								Mass of particle board produced (thin2)	0	tonnes					Mass horticultural mulch (thin1)	0	tonnes C
								Mass of fibre board produced (thin1)	0	tonnes					Mass of biomass (electricity) (thin1)	0	kg CO2 eq
								Mass of fibre board produced (thin2)	0	tonnes					Mass of biomass (electricity) (thin2)	0	kg CO2 eq
								Vol of particle board produced (thin1)	0	m3					Mass of biomass (electricity) (thin1)	0	kg (dry mass)
								Vol of particle board produced (thin2)	0	m3					Mass of biomass (electricity) (thin2)	0	kg (dry mass)
								Vol of fibre board produced (thin1)	0	m3					Mass of biomass to be pelleted (thin1)	0	kg (dry mass)
								Vol of fibre board produced (thin2)	0	m3					Mass of biomass to be pelleted (thin2)	0	kg (dry mass)
															Electricity from biomass (thin1)	0	kWh
															Electricity from biomass (thin2)	0	kWh
Product breakout from harvests - calculation of tonnages going to each manufacturing process/use
	Green tonnes	Dry tonnes	m3	tonnes C
harvest1 (no thin) (yr50)	0	0	0	0
harvest2 (no thin) (yr100)	0	0	0	0
harvest1 (thinned) (yr50)	9.54801e+06	4.97292e+06	1.37518e+07	2.48397e+06
harvest2 (thinned) (yr100)	0	0	0	0
Green/fresh wood density (@oven dry mass, fresh volume)	0.36162	g/cm3
conversion factor from m3 dry wood to kg dry wood (20% mc)	449	kg/m3
Wood panels - Factor to wood raw material underbark	2.5	m3 (of green tonnes underbark = 1 tonnes of wood panel)
particle board density	1.54	m3/tonne			183.539
fibre board (MDF) density	1.667	m3/tonne
Newsprint - Factor to wood raw material underbark	2.8	m3 (of green tonnes underbark = 1 tonnes of newsprint)
Paperboard - Factor to wood raw material underbark	2.5	m3 (of green tonnes underbark = 1 tonnes of 'other' paper and paperboard)
Conversion factor from kg wet woodchips (measured as dry mass) to 1kWh electricity (in CHP plant)	0.841478	kg/KWh
Conversion factor from kg (dry weight) wood to electricity in biomass power plant	7.334	kWh/kg
Conversion factor from kg wet woodchips (measured as dry mass) to 1MJ heat in industrial boiler	0.069808	kg/MJ	14.325
Conversion factor for kg waste (wood, assumed 20% dry) to electric energy	1.39	MJ/kg	0.386142	kWhr/kg
Conversion factor for kg waste (wood, assumed 20% dry) to heat energy	2.85	MJ/kg
Debarking conversion factor	1.12																																			#DIV/0!		0.347132
moisture content of green wood	0.92
Vol natural gas (HP) needed to produce 1MJ heat	0.0269906	m3
	Sorting (forest gate):										Debarking:							Sawmilling:											Timber use summary			No thin (green tonnes)		Thinned (>75%) (green tonnes)		No thin (m3)		Thinned (>75%) (m3)
Product groups	Unthinned	Thinned			Sorted products:		Unthinned	Thinned		Debarked products	Unthinned	Thinned			Unthinned	Thinned				Unthinned	Thinned			Sawmill products		Unthinned	Thinned			Unthinned	Thinned	Harvest1 (yr 50)	Harvest2 (yr 100)	Harvest1 (yr 50)	Harvest2 (yr 100)	Harvest1 (yr 50)	Harvest2 (yr 100)	Harvest1 (yr 50)	Harvest2 (yr 100)
Chip/Fuel/Pulp		0.35	Panel board logs	0.4	Particle board (chip and OSB)	0.5	0	0.07	To debarking	Particle board logs					0	0.0625	To particle board manufacturing.												Particle board	0	0.135876	0	0	1.29735e+06	0	0	0	1.86854e+06	0		0.05	0.0483822	Pulp and paper		0.143027
					Fibre board (MDF)	0.5	0	0.07	To debarking	Fibre board logs					0	0.0625	To fibre board manufacturing												Fibre board	0	0.130352	0	0	1.2446e+06	0	0	0	1.79257e+06	0		0.266228	0.272824	Wood panel		0.137212	0.28024
			Fuel logs	0.44			0	0.154	To biomass (electricity)						n/a	n/a													Biomass (heat)	0	0.0587009	0	0	560476	0	0	0	807242	0		0.0491071	0.0497022	Fence poles		0.0617904
			Pulp logs	0.16			0	0.056	To debarking	Pulp logs					0	0.05	To pulp and paper manufacturing												Biomass (electricity)	0	0.15842	0	0	1.51259e+06	0	0	0	2.17855e+06	0		0.217121	0.208405	Wood fuel		0.166758	0.228548
Fencing (fence poles)		0.055			Fence pole logs		0	0.055	To debarking	Fence pole logs					0	0.0491071	To fence pole manufacturing												Pulp	0	0.05	0	0	477400	0	0	0	687589	0		0.080904	0.0846574	Carcassing		0.0526316
																													Fence poles	0	0.0491071	0	0	468875	0	0	0	675311	0		0.111473	0.105822	Fencing		0.0516917
Reds/Bars/Pallet		0.055			Pallet logs		0	0.055	To debarking	Pallet logs					0	0.0491071	To sawmilling	sawn timber (JJ):	0.55	0	0.0270089	p&p	0.75	p&p material		0	0.0202567		Pallets and packaging	0	0.0998103	0	0	952989	0	0	0	1.37257e+06	0		0.0998103	0.0906919	P&P		0.105063
				1																		fencing	0.2	fencing material		0	0.00540179		Fencing	0	0.111473	0	0	1.06435e+06	0	0	0	1.53296e+06	0		0.125357	0.139516	Other		0.11734
																						carcassing	0.05	carcassing		0	0.00135045		Carcassing	0	0.080904	0	0	772472	0	0	0	1.11257e+06	0
																		chips and sawdust:	0.45	0	0.0220982	panel boards	0.5	Particle board material	0.75	0	0.00828683		Other/Horticultural mulch	0	0.125357	0	0	1.19691e+06	0	0	0	1.72388e+06	0		1	1
																								Fibre board material	0.25	0	0.00276228			0	1	0	0	9.54801e+06	0	0	0	1.37518e+07	0
																						biomass	0.5	biomass (heat)	0.6	0	0.00662946	To biomass (heat)
																								biomass (electricity)	0.4	0	0.00441964	To biomass (electricity)		unthinned	thinned
Greens		0.54			Green logs		0	0.54	To debarking	Green logs					0	0.482143	To sawmilling	sawn timber:	0.55	0	0.265179	carcassing	0.3	carcassing		0	0.0795536		Mass of particle board produced (harvest1)	0	747416	tonnes
							unthinned	thinned														fencing	0.4	fencing material		0	0.106071		Mass of particle board produced (harvest2)	0	0	tonnes
	0	1				Mass of woodchips, wet (measured as dry mass) (harvest1)	0	7.6583e+08	kg													p&p	0.3	p&p material		0	0.0795536		Mass of fibre board produced (harvest1)	0	717027	tonnes
						Mass of woodchips, wet (measured as dry mass) (harvest2)	0	0	kg									chips and sawdust:	0.45	0	0.216964	panel boards	0.6	Particle board material	0.5	0	0.0650893		Mass of fibre board produced (harvest2)	0	0	tonnes
																								Fibre board material	0.5	0	0.0650893		Vol of particle board produced (harvest1)	0	1.15102e+06	m3
																						biomass	0.4	other' i.e. horticulture	0.4	0	0.0347143	To 'other' i.e. horticultural mulch	Vol of particle board produced (harvest2)	0	0	m3
																								biomass (heat)	0.6	0	0.0520714	To biomass (heat)
										Bark	0	0.0906429	Horticultural mulch	1	0	0.0906429	To horticulture												Vols of fibre board produced (harvest1)	0	1.19528e+06	m3
													Biomass	0	0	0	To biomass (electricity)					unthinned	thinned						Vol of fibre board produced (harvest2)	0	0	m3
											unthinned	thinned									Vol. of sawn timber (harvest1):	0	4.0181e+06	m3					Amount of horticultural mulch (harvest1)	0	311384	tonnes C
										Vol. of debarked timber (harvest1):	0	1.03875e+07	m3								Vol. of sawn timber (harvest2):	0	0	m3		% output split of sawn products:			Amount of horticultural mulch (harvest2)	0	0	tonnes C
										Vol. of debarked timber (harvest2):	0	0	m3								Vol. of planed timber (harvest1):	0	1.11257e+06	m3		0.525	pp
										Mass newsprint produced (harvest1)	0	122784	tonnes								Vol. of planed timber (harvest2):	0	0	m3		0.3	fencing		Mass of biomass (heat) (harvest1)	0	5.34642e+08	kg CO2 eq
										Mass newsprint produced (harvest2)	0	0	tonnes								Mass of chemically treated timber(harvest1)	0	9.91512e+08	kg		0.175	carcassing		Mass of biomass (heat) (harvest2)	0	0	kg CO2 eq
										Mass paperboard produced (harvest1)	0	137518	tonnes								Mass of chemically treated timber(harvest2)	0	0	kg		1			Mass of biomass (heat) (harvest1)	0	1.45811e+08	kg
										Mass paperboard produced (harvest2)	0	0	tonnes																Mass of biomass (heat) (harvest2)	0	0	kg
																													Heat produced from biomass (havest 1)	0	2.08875e+09	MJ
																													Heat produced from biomass (havest 2)	0	0	MJ
																													Mass of biomass (electricity) (harvest1)	0	1.44287e+09	kg CO2 eq
																													Mass of biomass (electricity) (harvest2)	0	0	kg CO2 eq
																													Mass of biomass (electricity) (harvest1)	0	7.87808e+08	kg
																													Mass of biomass (electricity) (harvest2)	0	0	kg
																													Electricity produced from biomass (harvest1)	0	5.77778e+09	kWh
																													Electricity produced from biomass (harvest2)	0	0	kWh
Product breakout for recycled/end-of-life material - calculation of tonnages going to each secondary manufacturing process or solid waste disposal site (SWDS):
Assume only one recycle then waste wood goes to incineration.
		% of initial harvest going to each recycling/SWDS process at end of primary use.													% of initial harvest going to each recycling/SWDS process at end of primary use.
		thin	harvest (unthinned)	harvest (thinned)			thin	harvest (unthinned)	harvest (thinned)											thin	harvest (unthinned)	harvest (thinned)
% wood waste collected/recycled:	0.797546	0.47473	0	0.484527	particle board production	0.800144	0.379852	0	0.387691				% wood waste collected/recycled:					Wood collected	particle board production	0.0291667	0.0326422	0.0338819
					biomass (energy production)	0.199856	0.0948777	0	0.0968358										biomass (energy production)	0.0541667	0.0606213	0.0629235
% wood waste to SWDS:	0.202454	0.120508	0	0.122995	incineration	0.963446	0.116103	0	0.118499				% wood waste to SWDS:						incineration	0.449567	0.503138	0.522246
					landfill	0.0365545	0.00440512	0	0.00449603										landfill	0.0623382	0.0697665	0.072416
% paper collected/recycled:	0.999152	0	0	0.0499576	paper production	1	0	0	0.0499576				% paper collected/recycled:					Paper collected	paper production	0	0.0204555	0.0140882
% paper to SWDS:	0.000848394	0	0	4.24197e-05	incineration	0.0908928	0	0	3.85564e-06				% paper to SWDS:						incineration	0	0.000278343	0.000191702
					landfill	0.909107	0	0	3.8564e-05										landfill	0	0.00391134	0.00269384
						sums:	0.595238	0	0.657522	(rest goes to biomass or mulch)
From Defra 2018 'UK Statistics on Waste datasets' (mainly 2016 data):
Year	EWC-STAT code	EWC-STAT description	Hazardous/Non-hazardous split	Energy recovery	Incineration	Recovery other than energy recovery - Except backfilling	Recovery other than energy recovery - Backfilling	Deposit onto or into land	Land treatment and release into water bodies	Total waste sent to final treatment
2016	07.2	Paper & cardboard wastes	Total	19213.1	320.87	4.1383e+06	0	3209.33	0	4.16104e+06
2016	07.5	Wood wastes	Total	609329	745645	2.43951e+06	137073	28290.8	0	3.95985e+06
		2016	wood waste only			paper waste only
		UK waste treatment	t/yr			t/yr
	Collection	recovery (not energy)	2.43951e+06	0.638151	0.800144	4.1383e+06	0.994534	0.995379
		energy recovery	609329	0.159395	0.199856	19213.1	0.00461738	0.0046213
	SWDS	incineration	745645	0.195053	0.963446	320.87	7.71129e-05	0.0908928
		landfill	28290.8	0.0074006	0.0365545	3209.33	0.000771281	0.909107
				1			1
		I haven't included the 'energy recovery' and 'recovery other than energy recovery' figures to calculate these %s above. This is because I already used the FC sankey diagram to calculate timber waste to energy production. And because it is assumed that the decay rate used for each product accounts for reuse e.g. of pallets or construction site timber (but not recycling, where the product is proces…

## Sheet: GWP_impact
											Summary of harvest1 primary timber use impacts (i.e. not including recovered wood or recycled uses)					Condensed summary for purposes of presentation					Alternative condensed summary for purposes of presentation
Processes	System inputs/output	Quantity	Units	Abiotic depletion (fossil fuels) - CML-IA baseline		IPCC GWP 100a - IPCC 2013 GWP 100a (kg CO2eq)							Abiotic depletion (fossil fuels) - CML-IA baseline	IPCC GWP 100a - IPCC 2013 GWP 100a (kg CO2eq)									Tonnes CO2e per year (2020 baseline)
Site establishment																	Summary	MJ	kg CO2e			MJ	Scope 1,2&3	Scope 1&2	Scope 3	Avoided emissions			% contribution to total value chain GWP impact (Scopes 1,2&3)
Land use change	Displacement of low intensity UK beef production	#REF!	kg CO2 eq			#REF!					Planting	Market for tree seedlings	1.94056e+08	1.74123e+07		Nursery	Market for tree seedlings	1.94056e+08	1.74123e+07	#DIV/0!	Forestry Operations	1.27826e+09	87903.2	87768.4	134.873				0.0317408	Forestry ops
	Scenario 1: Replacement of displaced low intensity UK beef production with sustainable high intensity beef production in Europe	#REF!	kg CO2eq		0	#REF!	#REF!					Clearing brash and mounding (ready for planting) - 'delimbing with excavator' used.	2.18487e+08	1.52014e+07		Forest mgt	Clearing brash and mounding (ready for planting) - 'delimbing with excavator' used.	2.18487e+08	1.52014e+07	#DIV/0!	Timber transport	2.69065e+09	165050	165050					0.0595976	transport
	Scenario 2: Replacement of displaced low intensity UK beef production with expansion of average production in Brazil	#REF!	kg CO2eq			#REF!						Application of pesicides (weevil)	2.03942e+06	134873			Application of pesicides (weevil)	2.03942e+06	134873		Sawmills	6.85644e+09	475121	463728	11393.3				0.171561	sawmills
	Scenario 2: Conversion of tropical forestry to expand beef production in Brazil.	#REF!	kg CO2eq		0	#REF!	#REF!				Forest mgt	Thinning - harvester	8.50094e+07	390.765			Thinning/harvesting	8.63673e+08	5.51547e+07	#DIV/0!	Wood Panel Production	1.7562e+10	1.78358e+06	1.04715e+06	736430				0.644032	wood panels
Conversion of grassland to forestry (above ground biomass loss) - DELETE?	1 ha of grassland converted to forest	#REF!	kg CO2 eq			#REF!						Thinning - forwarder	7.00087e+07	4.9361e+06		Transport (forest to processor)	Forest to processor	2.69065e+09	1.6505e+08	#DIV/0!	Wood Fuel Production	3.15558e+09	257746	257746					0.0930692	wood fuel production
Land clearing and irrigation	Machine hours - excavator	15	hrs	14113.9		981.984						Harvest - harvester	3.88615e+08	2.76532e+07		Sawmill	Debarking	3.10487e+09	2.10091e+08		Avoided emissions		-7.01006e+06			-7.01006e+06
Herbicide application (manual)	Herbicide (glyphosphate)	0.84	g	128.69	14242.6	9.41773	#REF!					Harvest - forwarder	3.2004e+08	2.2565e+07			Sawing	1.45763e+09	9.94512e+07
											Transport (forest to processor)	Forest to processor - thin	0	0			Drying (of sawn timber)	1.61991e+09	1.15063e+08
Planting (1&2)												Forest to processor - harvest	2.69065e+09	1.6505e+08			Planing	5.2158e+08	3.9122e+07
Market for tree seedlings	Tree seedlings (planting1)	3.87006e+08	seedlings	1.94056e+08		1.74123e+07					Sawmill	Debarking - thin	0	0			Chemical treatment	1.52449e+08	1.13933e+07
	Tree seedlings (planting2)	25000	seedlings	12535.7		1124.81						Debarking - harvest	3.10487e+09	2.10091e+08		Particle board production	Particle board production	1.61041e+10	8.95116e+08
Clearing brash and mounding (ready for planting) - 'delimbing with excavator' used.	Machine hours (planting1)	232204	hrs	2.18487e+08		1.52014e+07						Sawing	1.45763e+09	9.94512e+07		Fibre board production	Fibre board production	1.45785e+09	8.88468e+08
	Machine hours (planting2)	15	hrs	14113.9		981.984						Drying (of sawn timber)	1.61991e+09	1.15063e+08		Wood fuel production (&use)	Woodchip/pellet production	9.76213e+08	7.91499e+07
Application of pesicides (weevil)	Pesticides (planting1)	12879.6	g	2.03942e+06		134873						Planing	5.2158e+08	3.9122e+07		Paper production	Graphics paper (virgin newsprint) - cascading	1.20806e+10	1.05444e+09
	Pesticides (planting2)	0.832	g	131.743	4.1461e+08	8.71259	3.27507e+07					Chemical treatment - thin	0	0			Graphics paper (recycled newsprint)	1.55748e+10	1.32034e+09
												Chemical treatment - harvest	1.52449e+08	1.13933e+07			Paperboard (Corrugated board box) - cascading	2.16029e+10	1.75288e+09
Forest growth	Net ecosystem C change over 100 yr period (not incl HWP)	-1.63573e+07	tonnes CO2	0	0	-1.63573e+10	-1.63573e+10				Particle board production	Particle board - thin	0	0		Woodfuel production&use - waste wood	Woodchip production - cascading	2.17937e+09	1.78596e+08
												Particle board - harvest	5.42786e+09	3.01697e+08		Avoided emissions			-7.01006e+09	30
Thinning (1&2)	Machine hours - harvester (thin1)	108362	hrs	8.50094e+07		6.04914e+06					Fibre board production	Fibre board - thin	0	0		% contribution to avoided emissions GWP impact
	Machine hours - harvester (thin2)	7	hrs	5491.48		390.765						Fibre board - harvest	1.27193e+09	1.17401e+08		(Avoided emissions from electricity)			-4.60873e+09	0.657445
	Machine hours - forwarder (thin1)	108362	hrs	7.00087e+07		4.9361e+06					Biomass combustion	Woodchip production (wet) - thin	0	0		(Avoided emissions from concrete)			-2.40133e+09	0.342555
	Machine hours - forwarder (thin2)	7	hrs	4522.46	1.55028e+08	318.864	1.09859e+07					Woodchip production (wet) - harvest	1.17749e+08	8.80004e+06
												Wood pellet production - thin	0	0
												Wood pellet production - harvest	8.58463e+08	7.03499e+07
Harvesting (rotation 1&2)	Machine hours - harvester (harvest1)	495368	hrs	3.88615e+08		2.76532e+07					Paper production	Graphics paper (virgin newsprint)	1.97773e+09	1.72624e+08
	Machine hours - harvester (harvest2)	32	hrs	25103.9		1786.35						Paperboard (Corrugated board box)	1.56357e+09	1.2687e+08
	Machine hours - forwarder (harvest1)	495368	hrs	3.2004e+08		2.2565e+07					Wood panel production	Cascading wood use - Wood panel production	1.63561e+10	9.09124e+08
	Machine hours - forwarder (harvest2)	32	hrs	20674.1	7.087e+08	1457.66	5.02215e+07				Biomass combustion (primary waste)	Woodchip production (wet)	5.71966e+07	4.2746e+06
											Biomass combustion (secondary waste)	Woodchip production (wet)	9.52315e+07	7.11715e+06
Transport (forest to wood processor)	Transport to processor sites (thin1)	0	t*km	0		0					Paper - cascading	Graphics paper (recycled newsprint)	1.24324e+09	1.05395e+08
	Transport to processor sites (thin2)	0	t*km	0		0						Paperboard (Corrugated board box)	1.27063e+09	1.03101e+08
	Transport to processor sites (harvest1)	1.9096e+09	t*km	2.69065e+09		1.6505e+08
	Transport to processor sites (harvest2)	0	t*km	0	2.69065e+09	0	1.6505e+08
Debarking	Volume of merchantable timber debarked (thinning 1)	0	m3	0		0		2018 paper and paperboard production UK (000's metric tonnes):
	Volume of merchantable timber debarked (thinning 2)	0	m3	0		0		packaging	1900
	Volume of merchantable timber debarked (harvest 1)	1.03875e+07	m3	3.10487e+09		2.10091e+08		tissue	750
	Volume of merchantable timber debarked (harvest 2)	0	m3	0	3.10487e+09	0	2.10091e+08	graphics and other	1250
								total	3900
Sawing	Volume of sawn timber (harvest1)	4.0181e+06	m3	1.45763e+09		9.94512e+07
	Volume of sawn timber (harvest2)	0	m3	0	1.45763e+09	0	9.94512e+07
											Extra data/calcs to reconcile actual value chain impact, by including recovered waste contribution:
Drying (of sawn timber)	Volume of dried timber (harvest 1)	4.0181e+06	m3	1.61991e+09		1.15063e+08
	Volume of dried timber (harvest 2)	0	m3	0	1.61991e+09	0	1.15063e+08				2020 wood panel production UK:
												Wet tonnes
Planing	Volume of planed timber (harvest1)	1.11257e+06	m3	5.2158e+08		3.9122e+07						Roundwood	Sawmill Products	Reclaimed Wood
	Volume of planed timber (harvest2)	0	m3	0	5.2158e+08	0	3.9122e+07				Wood Use	1310000	1535000	982000
Chemical treatment	Mass of chemically treated wood (thin1)	0	kg	0		0				Tonnes particle board/yr	UK & Ireland production (m3)		GWP of resins used (kg CO2e)	% of total GWP
	Mass of chemically treated wood (thin2)	0	kg	0		0				821836	MDF	1370000	4.27622e+08	0.481302
	Mass of chemically treated wood (harvest1)	9.91512e+08	kg	1.52449e+08		1.13933e+07			Potential % contribution of recovered MDF	0.486715	OSB	1100000	1.4312e+08	0.344993		0.400638	i.e. around 40% of the impact of wood panel production is from resins used
	Mass of chemically treated wood (harvest2)	0	kg	0	1.52449e+08	0	1.13933e+07				Particleboard	2315000	3.01203e+08
Particle board production	Volume of particle board (thin1)	0	m3	0		0					Virgin material used in fibre board:		2.05459e+06	m3 (green tonnes)
	Volume of particle board (thin2)	0	m3	0		0							0.149405	as % of total harvest
	Volume of particle board (harvest1)	1.15102e+06	m3	5.42786e+09		3.01697e+08					Virgin material used in particle board:		2.21753e+06		0.4
	Volume of particle board (harvest2)	0	m3	0	5.42786e+09	0	3.01697e+08						0.161254
			m3								So, roughly equal quantities of virgin material are used in fibreboard andparticleboard, respective.
Fibre board production	Volume of fibre board (thin1)	0	m3	0		0					The actual split of virgin material, adjusted to match the material flow diagram, would be roughly 13% for MDF and 14% for particle board. (This tallies up with 'material flow' sheet)
	Volume of fibre board (thin2)	0	m3	0		0					0.13	1.24124e+06
	Volume of fibre board (harvest1)	1.19528e+06	m3	1.27193e+09		1.17401e+08					0.14	1.33672e+06	2.57796e+06
	Volume of fibre board (harvest2)	0	m3	0	1.27193e+09	0	1.17401e+08
											According to Ecoinvent unit processes for particle board		49.6	kg fomaldehyde resin /m3 particle board
Biomass combustion											According to Ecoinvent unit process for MDF		46.36	kg fomaldehyde resin /m3 MDF
											According to Ecoinvent unit process for MDF		41.79	kg melamine formaldehyde resin / m3 MDF
Woodchip production (wet)	Mass of woodchips, wet (measured as dry mass) - (thin1)	0	kg	0		0
	Mass of woodchips, wet (measured as dry mass) - (thin2)	0	kg	0		0					2020 Waste wood fuel production		2000000000	kg (dry)
	Mass of woodchips, wet (measured as dry mass) - (harvest1)	7.6583e+08	kg	1.17749e+08		8.80004e+06					Avoided emissions from waste wood fuel		-2.57786e+09	kg CO2e
	Mass of woodchips, wet (measured as dry mass) - (harvest2)	0	kg	0		0
Wood pellet production	Wood pellets, measured as dry mass - (thin1)	0	kg	0		0
	Wood pellets, measured as dry mass - (thin2)	0	kg	0		0
	Wood pellets, measured as dry mass - (harvest1)	7.87808e+08	kg	8.58463e+08		7.03499e+07
	Wood pellets, measured as dry mass - (harvest2)	0	kg	0		0
Heat production (embodied emissions)	Heat from biomass (woodchips) (thin1)	0	MJ	0		0
	Heat from biomass (woodchips) (thin2)	0	MJ	0		0
	Heat from biomass (woodchips) (harvest1)	2.08875e+09	MJ	2.35902e+07		4.28242e+06
	Heat from biomass (woodchips) (harvest2)	0	MJ	0		0
Electricity production (embodied emissions)	Electricity from biomass (woodchips/pellets) (thin1)	0	kWh
	Electricity from biomass (woodchips/pellets) (thin2)	0	kWh
	Electricity from biomass (woodchips/pellets) (harvest1)	5.77778e+09	kWh
	Electricity from biomass (woodchips/pellets) (harvest2)	0	kWh
Combustion (biogenic emissions)	Mass biomass (thin1)	0	kg CO2 eq			0
	Mass biomass (thin2)	0	kg CO2 eq			0
	Mass biomass (harvest1)	0	kg CO2 eq			0
	Mass biomass (harvest2)	0	kg CO2 eq		9.99803e+08	0	8.34323e+07
Paper production
Graphics paper (virgin newsprint)	Mass newsprint (harvest1)	1.22784e+08	kg	1.97773e+09		1.72624e+08
	Mass newsprint (harvest2)	0	kg	0		0
Paperboard (Corrugated board box)	Mass paperboard (harvest1)	1.37518e+08	kg	1.56357e+09		1.2687e+08
	Mass paperboard (harvest2)	0	kg	0	3.5413e+09	0	2.99494e+08
Horticultural mulch degradation	Mass horticultural mulch (thin1) - emitted (biogenic)	0	kg CO2 eq			0
	Mass horticultural mulch (thin2) - emitted	0	kg CO2 eq			0
	Mass horticultural mulch (harvest1) - emitted	0	kg CO2 eq			0
	Mass horticultural mulch (harvest2) - emitted	0	kg CO2 eq			0	0
Horticultural mulch C storage	Mass horticultural mulch (thin1) - stored in soil	0	kg CO2 eq			0
	Mass horticultural mulch (thin2) - stored in soil	0	kg CO2 eq			0
	Mass horticultural mulch (harvest1) - stored in soil	-6.23319e+08	kg CO2 eq			-6.23319e+08
	Mass horticultural mulch (harvest2) - stored in soil	0	kg CO2 eq		0	0	-6.23319e+08
Cascading wood use - Wood panel production	Volume of particle board (thin1&2 and harvest1 cascaded)	3.46844e+06	m3	1.63561e+10	1.63561e+10	9.09124e+08	9.09124e+08
Cascading wood use - biomass combustion (primary waste)
Woodchip production (wet)	Mass of woodchips, wet (measured as dry mass) (thin1&2 and harvest1 cascaded)	3.72e+08	kg	5.71966e+07		4.2746e+06
Electricity production (embodied emissions)	Electricity from biomass (woodchips/pellets) (thin1&2 and harvest1 cascaded)	2.72825e+09	kWh							Should I also add pellet production?
Electricity production (biogenic emissions by yr 100)	Mass biomass (thin1&2 and harvest1 cascaded)	0	kg CO2eq		5.71966e+07	0	4.2746e+06
Cascading wood use - biomass combustion (secondary waste)
Woodchip production (wet)	Mass of woodchips, wet (measured as dry mass) (thin1&2 and harvest1 cascaded)	6.19375e+08	kg	9.52315e+07		7.11715e+06
Electricity production (embodied emissions)	Mass of woodchips, wet (measured as dry mass) (thin1&2 and harvest1 cascaded)	4.5425e+09	kWh							Should I also add pellet production?
Electricity production (biogenic emissions by yr 100)	Electricity from biomass (woodchips/pellets) (thin1&2 and harvest1 cascaded)	0	kg CO2eq		9.52315e+07	0	7.11715e+06
						0
Cascading paper use - paper manufacturing
Graphics paper (recycled newsprint)	Mass recycled newsprint (harvest1 cascaded)	9.97801e+07	kg	1.24324e+09		1.05395e+08
Paperboard (Corrugated board box)	Mass paperboard (harvest1 cascaded)	1.11754e+08	kg	1.27063e+09	2.51388e+09	1.03101e+08	2.08496e+08
Waste treatment (from primary and secondary use)
Incineration (biogenic C)	primary product wastes	0	kg CO2eq			0
	secondary product wastes	0	kg CO2eq		0	0	0
Landfill (emissions)	primary product wastes	8.81839e+06	kg CO2eq			8.81839e+06
	secondary product wastes	3.04383e+06	kg CO2eq		0	3.04383e+06	1.18622e+07
Landfill (storage)	primary product wastes	382029	kg CO2eq			-382029
	secondary product wastes	9.3633e+06	kg CO2eq		0	-9.3633e+06	-9.74533e+06
Primary avoided emissions (FF/product substitution)	Start here - do heat
Timber used in construction of timber frame houses - substituting mineral built houses (harvest1)	Avoided emissions (harvest1)		kg CO2eq	-1.53736e+10		-2.40133e+09				Probably calculate all construction emissions subn in the C graph page on an annual basis and then link the total to this page.
Timber used in construction of timber frame houses - substituting mineral built houses (harvest2)	Avoided emissions (harvest2)		kg CO2eq	0	-1.53736e+10	0	-2.40133e+09
Biomass (electricity) (thin 1)	100% gas substitution (thin1)	0	kWh	0		0
Biomass (electricity) (thin 2)	100% gas substitution (thin2)	0	kWh	0		0
Biomass (heat) (harvest 1)	Coal substitution (harvest1)	0	MJ	0		0
Biomass (electricity) (harvest 1)	100% gas substitution (harvest1)	5.77778e+09	kWh	-3.46955e+10		-2.03086e+09
Biomass (heat) (harvest 2)	Coal substitution (harvest2)	0	MJ	0		0
Biomass (electricity) (harvest 2)	100% gas substitution (harvest2)	0	kWh	0		0
Biomass (electricity) (construction waste) (harvest 1)	100% gas substitution (construction waste, harvest1)	5.60227e+07	kWh	-3.36415e+08		-1.96917e+07
Biomass (electricity) (construction waste) (harvest 2)	100% gas substitution (construction waste, harvest2)	0	kWh	0	-3.50319e+10	0	-2.05055e+09
Secondary avoided emissions (FF/product substitution)
Biomass (heat) (primary waste)	Coal substitution (thin1&2 and harvest1&2 primary waste)	0	MJ	0		0				Probably calculate all biomass FF subn in the C graph page on an annual basis and then link the total to this page.
Biomass (electricity) (primary waste)		2.72825e+09	kWh	-1.63831e+10		-9.58965e+08				Probably calculate all biomass FF subn in the C graph page on an annual basis and then link the total to this page.
Biomass (heat) (secondary waste)	Natural gas substitution (thin1&2 and harvest1&2 secondary waste)		MJ	0		0				Probably calculate all biomass FF subn in the C graph page on an annual basis and then link the total to this page.
Biomass (electricity) (secondary waste)		4.5425e+09	kWh	-2.72776e+10	-4.36607e+10	-1.59666e+09	-2.55563e+09			Probably calculate all biomass FF subn in the C graph page on an annual basis and then link the total to this page.
Incineration (primary waste)	Coal substitution - heat (thin1&2 and harvest1&2 primary waste)	2.19725e+08	MJ	-2.5217e+08		-3.02977e+07
	Natural gas substitution - electricity (thin1&2 and harvest1&2 primary waste)	1.62173e+09	kWh	-9.73845e+09		-5.70029e+08
Incineration (secondary waste)	Coal substitution - heat (thin1&2 and harvest1&2 secondary waste)	7.3117e+07	MJ	-8.39136e+07		-1.0082e+07
	Natural gas substitution - electricity (thin1&2 and harvest1&2 secondary waste)	5.39655e+08	kWh	-3.24062e+09		-1.89686e+08
				Sum (mix BAU):	-1.33152e+10		-8.00095e+08
				Sum (gas + coal sub):
HWP C storage In Use	Mass of C in HWPs (primary use, not including biomass)	-1.18884e+09	kg CO2eq		0	-1.18884e+09	-1.81216e+09
HWP C storage In Recycled Use	Mass of C in HWPs (recycled use, not including biomass)	-1.22098e+09	kg CO2eq		0	-1.22098e+09	-1.22098e+09
HWP C sotrage in CCS technology
Indirect landuse change	Scenario 1: Replacement of displaced low intensity UK beef production with sustainable high intensity beef production in Europe	#REF!	kg CO2eq		0	#REF!	#REF!
	Scenario 2: Replacement of displaced low intensity UK beef production with expansion of average production in Brazil	#REF!	kg CO2eq			#REF!
	Scenario 2: Conversion of tropical forestry to expand beef production in Brazil.	#REF!	kg CO2eq		0	#REF!	#REF!

## Sheet: database
ecoinvent
				MJ	kg Sb eq	molc H+ eq	CTUe	kg P eq	CTUh	CTUh	kBq U235 eq	kg CO2 eq	kg N eq	kg CFC-11 eq	kg NMVOC eq	molc N eq
		number	units	Abiotic depletion (fossil fuels) - CML-IA baseline	Abiotic depletion - CML-IA baseline	Acidification - ILCD 2011 Midpoint+	Freshwater ecotoxicity - ILCD 2011 Midpoint+	Freshwater eutrophication - ILCD 2011 Midpoint+	Human toxicity, cancer effects - ILCD 2011 Midpoint+	Human toxicity, non-cancer effects - ILCD 2011 Midpoint+	Ionizing radiation HH - ILCD 2011 Midpoint+	IPCC GWP 100a - IPCC 2013 GWP 100a	Marine eutrophication - ILCD 2011 Midpoint+	Ozone depletion - ILCD 2011 Midpoint+	Photochemical ozone formation - ILCD 2011 Midpoint+	Terrestrial eutrophication - ILCD 2011 Midpoint+	Water use (Midpoint, per country, pre-defined factors) (m3)
tree seedling production, in unheated greenhouse | tree seedling, for planting | APOS, U	Europe	1	seedling	0.50143	8.646e-08	0.000277777	0.569312	3.42831e-05	3.17402e-09	1.43483e-08	0.0184021	0.0449923	5.41056e-05	5.15943e-09	0.000126585	0.000614238	16.8243
delimbing__with_excavator_based_processor___delimbing_sorting__excavator_based_processor___APOS__U		1	hr	940.928	5.58146e-05	0.30252	133.034	0.00410371	2.37207e-06	6.15263e-06	4.62644	65.4656	0.105299	1.16928e-05	0.332684	1.15399
forwarding__forwarder___forwarding__forwarder___APOS__U	Europe	1	hr	646.065	8.8374e-05	0.247409	139.544	0.00349948	1.54172e-06	4.91649e-06	3.27672	45.552	0.0907906	7.88765e-06	0.280214	0.993297
harvesting__forestry_harvester___harvesting__forestry_harvester___APOS__U	Eurpoe	1	hr	784.497	0.000106711	0.268127	152.262	0.00524459	2.06932e-06	5.5751e-06	4.09142	55.8236	0.094825	9.43504e-06	0.286174	0.994182
debarking, softwood, in forest | sawlog and veneer log, softwood, debarked, measured as solid wood | APOS, U	Europe	1	m3	298.905	4.12979e-05	0.127389	73.4745	0.00198636	6.89731e-07	2.97856e-06	1.62039	20.2254	0.0481056	3.62111e-06	0.245352	0.507988
sawing, softwood | sawnwood, softwood, raw | APOS, U - CH	Switzerland	1	m3	362.765	7.82131e-05	0.141588	165.826	0.0049142	1.78977e-06	4.5503e-06	8.8664	24.7508	0.0510452	5.13816e-06	0.492935	0.520911
beam, softwood, raw, kiln drying to u=20% | sawnwood, beam, softwood, raw, dried (u=20%) | APOS, U - CH	Switzerland	1	m3	403.153	9.23012e-05	0.271296	268.388	0.00931741	2.40346e-06	2.42108e-05	15.3332	28.6362	0.109754	6.27379e-06	0.670964	1.18965
planing, beam, softwood, u=20% | sawnwood, beam, softwood, dried (u=20%), planed | APOS, U	Switzerland	1	m3	468.805	0.000328615	0.302673	367.415	0.0120905	4.30315e-06	2.56519e-05	18.4688	35.1635	0.110341	7.14044e-06	0.688728	1.25511
wood chips production, softwood, at sawmill | wood chips, wet, measured as dry mass | APOS, U	Switzerland	1	kg	0.153754	3.6873e-08	6.63476e-05	0.127341	4.99945e-06	1.12225e-09	3.20558e-09	0.01171	0.0114909	2.10589e-05	2.99615e-09	0.000175948	0.000234164
wood preservation, dipping/immersion, solvent-based preservative, outdoor use, no ground contact | wood preservation, dipping/immersion method, organic solvent-based, outdoor use, no ground contact | APOS, U	Europe	1	kg	0.153754	3.6873e-08	6.63476e-05	0.127341	4.99945e-06	1.12225e-09	3.20558e-09	0.01171	0.0114909	2.10589e-05	2.99615e-09	0.000175948	0.000234164
particle board production, for indoor use | particle board, for indoor use | APOS, U	Europe	1	m3	4715.7	0.00133524	1.89756	2206.79	0.106208	1.67455e-05	0.000125755	42.8515	262.113	0.372916	3.63999e-05	1.9174	5.39137
fibreboard production, soft, from wet & dry processes | fibreboard, soft | APOS, U	Europe	1	m3	1064.12	0.0997087	1.24681	4741.83	0.0998406	1.66906e-05	0.000440972	1527.63	98.2199	0.250392	7.64907e-06	0.585315	2.25047
corrugated board box production | corrugated board box | APOS, U	Europe	1	kg	11.37	6.78489e-06	0.00468492	12.2464	0.000546841	6.95755e-08	5.47091e-07	0.129669	0.922571	0.00192251	1.03675e-07	0.00291519	0.0127384
paper production, newsprint, recycled | paper, newsprint | APOS, U	Europe	1	kg	12.4598	5.11069e-06	0.00708735	11.3463	0.000894629	8.49798e-08	6.85283e-07	0.41284	1.05627	0.00121814	1.37324e-07	0.00292708	0.0117229
paper production, newsprint, virgin | paper, newsprint | APOS, U	Europe	1	kg	16.1074	3.25353e-06	0.0102639	16.4942	0.00140497	1.27911e-07	8.10085e-07	0.718207	1.40592	0.0017966	1.75753e-07	0.00435211	0.0179
transport, freight, lorry >32 metric ton, EURO6 | transport, freight, lorry >32 metric ton, EURO6 | APOS, S	Europe	1	t*km	1.40901	1.60014e-07	0.000277298	0.323387	7.08703e-06	2.43963e-09	2.18487e-08	0.00714727	0.0864316	5.9266e-05	1.7292e-08	0.00024979	0.000646366
market for pesticide, unspecified | pesticide, unspecified | APOS, S	Global	1	kg	158.345	0.000935411	0.111114	134.236	0.00625152	5.92368e-07	3.70944e-06	0.93792	10.4719	0.0215687	1.818e-05	0.0403494	0.134135
market for glyphosate | glyphosate | APOS, S	Global	1	kg	153.202	5.74811e-05	0.0623796	112.783	0.016472	7.30337e-07	3.89019e-06	1.42958	11.2116	0.0136647	2.51536e-06	0.0338686	0.118489
concrete_block_production___concrete_block___APOS__U	Germany	1	kg	0.760657	4.12841e-07	0.000441634	0.680338	2.35897e-05	8.68814e-09	3.02671e-08	0.00485773	0.10746	0.00011916	6.92514e-09	0.000351612	0.00133522
clay_brick_production___clay_brick___APOS__U	Europe	1	kg	2.2575	5.66933e-07	0.000751046	0.900311	3.83033e-05	9.81487e-09	3.1051e-08	0.014305	0.243461	0.000196745	2.01282e-08	0.000660321	0.00219829
silica_sand_production___silica_sand___APOS__U	RoW	1	kg	0.366175	4.85843e-08	0.000297202	0.169096	1.02121e-05	1.57278e-09	8.83632e-09	0.00140846	0.0367496	5.19869e-05	2.24381e-09	0.000156917	0.000561795
cement_production__Portland___cement__Portland___APOS__U	Europe, not including switzerland	1	kg	2.9516	3.5655e-07	0.00211455	1.29226	9.83457e-05	1.17968e-08	7.44442e-08	0.0363833	0.860695	0.000547428	2.62893e-08	0.00152378	0.00626251
market for gravel, round | gravel, round | APOS, U	Switzerland	1	kg	0.0708325	3.20006e-08	3.65095e-05	0.0367052	1.03658e-06	4.44116e-10	1.64646e-09	0.00133391	0.0050514	1.28315e-05	9.53125e-10	3.84343e-05	0.000146708	2.09858
wood pellet production | wood pellet, measured as dry mass | APOS, U	Europe	1	kg	1.08969	2.56898e-07	0.000900909	1.26223	7.60226e-05	8.76616e-09	1.2384e-07	0.0414783	0.0892982	0.00032805	1.05529e-08	0.000721924	0.00306722	46.0644
market for urea formaldehyde resin | urea formaldehyde resin | APOS, U	Europe	1	kg	51.7974	1.74399e-05	0.0179089	20.0436	0.000637423	1.34179e-07	8.26465e-07	0.162111	2.62317	0.00220114	4.13219e-07	0.00703932	0.0465838	214.83
market for melamine formaldehyde resin | melamine formaldehyde resin | APOS, U	RER	1	kg	78.3498	2.81864e-05	0.0356614	33.0823	0.00110805	2.1118e-07	1.35417e-06	0.283463	4.55905	0.00395663	6.38011e-07	0.0111505	0.100399	413.516
market for phenolic resin | phenolic resin | APOS, U	Europe	1	kg	80.4506	1.37236e-05	0.0159284	27.8398	0.00129345	1.93567e-07	8.71317e-07	0.267616	3.52202	0.00288288	1.92686e-07	0.0156154	0.0300688	422.51
market for sawnwood, softwood, dried (u=20%), planed | sawnwood, softwood, dried (u=20%), planed | APOS, U	Europe	1	m3	1259.1	0.000432552	0.721996	723.964	0.0334959	8.40703e-06	3.82926e-05	10.5962	100.665	0.221972	1.12854e-05	0.696272	2.46373	18451.6
market for sawnwood, softwood, raw, dried (u=20%) | sawnwood, softwood, raw, dried (u=20%) | APOS, U	Europe	1	m3	907.535	0.000175846	0.451877	426.536	0.0163879	4.72113e-06	1.68639e-05	6.39384	67.7345	0.144176	9.32794e-06	0.478087	1.5613	8863.39
market for particle board, for indoor use | particle board, for indoor use | APOS, U	Global	1	m3	6173.98	0.00154311	3.09884	2659.3	0.113705	2.10777e-05	0.000133463	36.6444	377.136	0.537128	4.88317e-05	2.36333	7.15414	55519.7
medium density fibre board production, uncoated | medium density fibreboard | APOS, U	Europe	1	m3	10249.7	0.00617169	4.56691	7186.16	0.291656	7.46594e-05	0.000354443	77.5877	648.517	0.824154	7.97252e-05	3.01249	12.7017	105061
transport, freight train | transport, freight train | APOS, U	Germany	1	t.km	0.659524	1.00766e-07	0.000328089	0.665217	6.50144e-05	9.16377e-09	2.3915e-08	0.0101738	0.0621258	9.70835e-05	4.54985e-09	0.000243985	0.00111713	9.41693
transport, freight, sea, transoceanic ship | transport, freight, sea, transoceanic ship | APOS, U	Global	1	t.km	0.154883	2.77883e-09	0.00028789	0.0239894	1.53392e-06	3.10581e-10	9.30701e-10	0.00101495	0.0113061	5.68872e-05	1.8045e-09	0.000166439	0.00063355	0.850709
market for wood pellet | wood pellet, measured as dry mass | APOS, U	Europe	1	kg	1.27104	2.88621e-07	0.000968395	1.30948	7.69727e-05	9.13206e-09	1.26692e-07	0.0423704	0.101144	0.00035216	1.27699e-08	0.000795916	0.00333088	46.4443
Energy options:
heat production, at hard coal industrial furnace 1-10MW | heat, district or industrial, other than natural gas | APOS, U	Europe, not including switzerland	1	MJ	1.14766	1.04611e-08	0.00129092	0.454288	4.6172e-05	5.43223e-09	2.00144e-08	0.00226131	0.137889	0.000150374	1.5789e-09	0.000449034	0.00158471	2.36199
electricity production, natural gas, combined cycle power plant | electricity, high voltage | APOS, S	UK	1	kWhr	6.00498	3.09083e-08	0.000205244	0.0749588	2.18764e-06	1.29817e-09	4.48992e-09	0.0109731	0.351495	8.92389e-05	2.64917e-08	0.000273055	0.00097544
heat production, softwood chips from forest, at furnace 1000kW | heat, district or industrial, other than natural gas | APOS, U	Switzerland	1	MJ	0.011294	1.08031e-08	0.000138757	0.118739	4.31908e-06	7.08561e-10	3.29042e-08	0.00198746	0.00205023	6.38209e-05	3.15442e-10	0.000174568	0.000731326
electricity production, oil | electricity, high voltage | APOS, U	UK	1	kWh	18.3435	1.37118e-07	0.0206919	1.72686	2.72296e-05	8.82953e-09	5.27268e-08	0.0876008	1.31574	0.00189077	2.36016e-07	0.00602096	0.0194109
heat production, natural gas, at industrial furnace >100kW | heat, district or industrial, natural gas | APOS, U	Europe, not including switzerland	1	MJ	1.12477	4.04356e-09	5.85161e-05	0.0271245	1.02361e-06	3.5043e-10	8.62575e-10	0.000751822	0.0697039	1.62234e-05	8.78606e-09	5.98617e-05	0.000176936	0.456143
electricity production, hard coal | electricity, high voltage | APOS, U		1	kWhr	11.9715	1.36866e-07	0.00863701	6.2804	0.000590097	7.57945e-08	3.21779e-07	0.0127078	1.07352	0.00118021	1.28285e-08	0.00324916	0.0120935
electricity, from municipal waste incineration to generic market for electricity, medium voltage | electricity, medium voltage | APOS, U	UK	1	kWh	11.9283	1.48093e-06	0.00174341	1.6824	5.37888e-05	1.1368e-08	1.6178e-07	0.102386	0.162145	0.000351541	6.22369e-07	0.00106951	0.00472135
heat and power co-generation, wood chips, 6667 kW, state-of-the-art 2014 | electricity, high voltage | APOS, S	UK (adapted from Swiss plant)	1	kWh	0.517431	1.03938e-07	0.00201059	0.865926	3.82338e-05	5.83971e-09	3.504e-07	0.00273667	0.0470077	0.000580937	1.56797e-08	0.00164229	0.00975876
heat and power co-generation, wood chips, 6667 kW, state-of-the-art 2014 | electricity, high voltage | APOS, S	Switzerland	1	kWh	0.0414702	4.50208e-08	0.0019241	0.874706	4.42402e-05	5.31397e-09	4.1622e-07	0.000249337	0.0141264	0.000934794	9.94992e-09	0.00247717	0.0105774
electricity production, natural gas, 10MW | electricity, high voltage | APOS, U	UK	1	kWhr	12.2267	4.50965e-08	0.00153827	0.15813	5.56223e-06	2.99717e-09	7.44826e-09	0.00160198	0.725365	0.00064381	1.08931e-07	0.00186349	0.00704602
heat production, heavy fuel oil, at industrial furnace 1MW | heat, district or industrial, other than natural gas | APOS, U	Europe, not including switzerland	1	MJ	1.36116	1.00256e-08	0.000779861	0.108482	2.36206e-06	6.40024e-10	4.85989e-09	0.00670277	0.0959011	5.85369e-05	1.75148e-08	0.000219738	0.000639041
electricity production, solar tower power plant, 20 MW | electricity, high voltage | APOS, U	RoW (but actually S Africa)	1	kWh	0.592123	2.40157e-07	0.000242661	0.898927	9.99888e-06	7.17951e-09	1.50104e-08	0.00106843	0.0476725	3.58222e-05	3.60043e-09	0.000101839	0.000332292	3.34869

## Sheet: C_model
Exported from CBM-CFS3 (summary tables at bottom of spreadsheet)
Annual C stock - total ecosystem (tonnes C)- no thin						Annual C stock - total ecosystem (tonnes C) - >75% thin						Annual C stock - total ecosystem (tonnes C) - natural (zero mgt)				Ecosystem transfers - Softwood harvest (biomass) (tonnes C) - no thin						Ecosystem transfers - Softwood harvest (biomass) (tonnes C) - >75%thin
Time Step(GH model (no thin) average soil Default Simulation As	Total Ecosystem(GH model (no thin) podzolic soil Default Simula	Total Ecosystem(GH model (no thin) luvisolic soil Default Simul	Total Ecosystem(GH model (no thin) gleysolic soil v2 Default Si	Total Ecosystem(SSYC18 no_thin Default Simulat		Time Step	Total Ecosystem(GH model (thinned) podzolic soil Default Simula	Total Ecosystem(GH model (thinned) luvisolic soil Default Simul	Total Ecosystem(GH model (thinned) gleysolic soil v3 Default Si	Total Ecosystem(SSYC18 int_thin Default Simulation Assumption)		Time Step	Total Ecosystem(Afforestation 50BL50C v3 Default Simulation Ass			Time Step(GH model (no thin) average soil Default Simulation As	Softwood Harvest (Biomass)(SSYC18 no_thin Default Simulation A					Time Step '(Biomass)(SSYC18 int_thin Default Simulation	Softwood Harvest (Biomass)(SSYC18 int_thin Default Simulation A
0													81			0	0					0	0
1													80.8429			1	0					1	0
The 'C_model' sheet contains Forest C ecosystem data from the CBM-CFS3 model output, with appropriate conversioni factors applied to calculated harvested wood volumes and tonnages. These tonnages scale GWP impacts to UK wood flows.													80.9424			2	0					2	0
3	74.5329	40.8684	106.217	81.8133		3	74.2773	40.6128	105.962	81.5		3	81.3393			3	0					3	0
4	75.5072	41.9537	107.087	82.9895		4	75.0664	41.513	106.646	82.4699		4	82.0617			4	0					4	0
5	76.9725	43.5298	108.448	84.6853		5	76.3112	42.8686	107.787	83.9295		5	83.1297			5	0					5	0
6	78.9653	45.6329	110.337	86.9229		6	78.0585	44.7261	109.43	85.9132		6	84.5573			6	0					6	0
7	81.5123	48.2899	112.78	89.716		7	80.3459	47.1236	111.614	88.4465		7	86.3534			7	0					7	0
8	84.6315	51.5188	115.796	93.0704		8	83.2027	50.09	114.368	91.5466		8	88.5221			8	0					8	0
9	88.3327	55.3293	119.395	96.9852		9	86.6501	53.6467	117.712	95.2236		9	91.0637			9	0					9	0
10	92.6184	59.7239	123.578	101.454		10	90.7013	57.8068	121.661	99.4808		10	93.9745			10	0					10	0
11	97.4843	64.6983	128.342	106.464		11	95.3624	62.5764	126.22	104.315		11	97.2478			11	0					11	0
12	102.92	70.2422	133.676	112		12	100.633	67.9548	131.388	109.719		12	100.874			12	0					12	0
13	108.91	76.3402	139.564	118.042		13	106.505	73.9354	137.159	115.68		13	104.842			13	0					13	0
14	115.435	82.9726	145.988	124.568		14	112.968	80.506	143.521	122.183		14	109.137			14	0					14	0
15	122.472	90.1162	152.924	131.554		15	120.006	87.6502	150.458	129.207		15	113.744			15	0					15	0
16	129.993	97.7446	160.345	138.975		16	127.596	95.3474	157.948	136.731		16	118.646			16	0					16	0
17	137.971	105.829	168.223	146.802		17	135.716	103.574	165.967	144.732		17	123.824			17	0					17	0
18	146.376	114.34	176.527	155.008		18	144.339	112.303	174.49	153.185		18	129.261			18	0					18	0
19	155.173	123.243	185.225	163.565		19	153.434	121.504	183.487	162.063		19	134.936			19	0					19	0
20	164.329	132.504	194.282	172.442		20	162.971	131.146	192.924	171.337		20	138.961			20	0					20	0
21	173.81	142.09	203.664	181.61		21	158.915	127.195	188.769	166.535		21	143.702			21	0					21	11.6462
22	183.576	151.961	213.332	191.038		22	166.98	135.365	196.736	174.253		22	148.506			22	0					22	0
23	193.591	162.08	223.248	200.695		23	175.682	144.171	205.34	182.581		23	153.352			23	0					23	0
24	203.816	172.409	233.375	210.547		24	184.92	153.513	214.479	191.425		24	159.692			24	0					24	0
25	214.209	182.906	243.671	220.564		25	194.605	163.302	224.067	200.704		25	165.832			25	0					25	0
26	224.668	193.468	254.033	231.345		26	204.55	173.35	233.915	210.764		26	175.455			26	0					26	0
27	234.728	203.631	263.995	241.379		27	214.201	183.104	243.469	220.383		27	184.967			27	0					27	0
28	244.741	213.747	273.912	251.368		28	223.916	192.922	253.088	230.067		28	194.39			28	0					28	0
29	254.714	223.822	283.789	261.316		29	233.686	202.794	262.761	239.806		29	203.739			29	0					29	0
30	264.651	233.861	293.63	271.229		30	243.501	212.71	272.48	249.591		30	213.027			30	0					30	0
31	274.423	243.735	303.307	280.978		31	253.618	222.929	282.501	259.679		31	219.105			31	0					31	0
32	284.166	253.579	312.955	290.697		32	263.768	233.181	292.556	269.8		32	225.133			32	0					32	0
33	293.884	263.397	322.577	300.391		33	273.948	243.461	302.641	279.952		33	231.118			33	0					33	0
34	303.577	273.192	332.176	310.061		34	284.152	253.766	312.75	290.127		34	237.067			34	0					34	0
35	313.25	282.964	341.754	319.711		35	294.377	264.091	322.881	300.325		35	242.985			35	0					35	0
36	322.33	292.144	350.74	328.767		36	304.242	274.056	332.651	310.163		36	248.464			36	0					36	0
37	331.387	301.301	359.703	337.802		37	314.119	284.033	342.436	320.013		37	253.915			37	0					37	0
38	340.425	310.438	368.647	346.817		38	324.009	294.022	352.231	329.876		38	259.343			38	0					38	0
39	349.445	319.557	377.575	355.814		39	333.908	304.02	362.037	339.748		39	264.751			39	0					39	0
40	358.45	328.661	386.487	364.797		40	343.816	314.027	371.853	349.63		40	270.142			40	0					40	0
41	366.761	337.07	394.705	373.085		41	353	323.309	380.944	358.788		41	275.112			41	0					41	0
42	375.052	345.459	402.904	381.354		42	362.183	332.591	390.035	367.946		42	280.063			42	0					42	0
43	383.325	353.83	411.086	389.605		43	371.367	341.872	399.127	377.104		43	284.999			43	0					43	0
44	391.584	362.186	419.253	397.842		44	380.552	351.154	408.22	386.263		44	289.924			44	0					44	0
45	399.83	370.53	427.408	406.066		45	389.737	360.436	417.314	395.423		45	294.838			45	0					45	0
46	407.522	378.317	435.008	413.735		46	398.152	368.948	425.638	403.812		46	299.396			46	0					46	0
47	415.196	386.088	442.591	421.387		47	406.558	377.451	433.954	412.194		47	303.94			47	0					47	0
48	422.855	393.843	450.16	429.025		48	414.959	385.947	442.264	420.569		48	308.472			48	0					48	0
49	430.502	401.586	457.717	436.65		49	423.355	394.439	450.57	428.94		49	312.994			49	0					49	0
50	255.827	227.006	282.952	261.999		50	244.377	215.557	271.503	250.406		50	317.507			50	155.396					50	160.461
51	239.851	211.125	266.886	246.123		51	229.355	200.63	256.391	235.471		51	321.752			51	0					51	0
52	226.669	198.038	253.615	233.101		52	216.933	188.302	243.879	223.192		52	325.986			52	0					52	0
53	215.886	187.35	242.743	222.521		53	206.746	178.21	233.604	213.194		53	330.211			53	0					53	0
54	207.196	178.754	233.964	214.063		54	198.517	170.075	225.286	205.188		54	334.429			54	0					54	0
55	200.357	172.009	227.038	207.471		55	192.032	163.683	218.712	198.944		55	338.64			55	0					55	0
56	195.179	166.924	221.771	202.54		56	187.119	158.865	213.712	194.283		56	342.529			56	0					56	0
57	191.501	163.34	218.006	199.099		57	183.644	155.483	210.149	191.057		57	346.407			57	0					57	0
58	189.194	161.125	215.611	197.006		58	181.494	153.426	207.912	189.141		58	350.276			58	0					58	0
59	188.142	160.166	214.472	196.139		59	180.574	152.598	206.904	188.431		59	354.136			59	0					59	0
60	188.247	160.364	214.49	196.39		60	180.801	152.917	207.044	188.835		60	358.007			60	0					60	0
61	189.42	161.628	215.576	197.664		61	182.099	154.308	208.256	190.272		61	361.578			61	0					61	0
62	191.578	163.878	217.648	199.876		62	184.401	156.702	210.472	192.666		62	365.139			62	0					62	0
63	194.647	167.038	220.631	202.948		63	187.644	160.035	213.628	195.951		63	368.692			63	0					63	0
64	198.556	171.039	224.455	206.809		64	191.765	164.248	217.664	200.063		64	372.239			64	0					64	0
65	203.24	175.814	229.053	211.392		65	196.708	169.282	222.522	204.944		65	375.779			65	0					65	0
66	208.635	181.299	234.363	216.638		66	202.418	175.082	228.146	210.537		66	378.979			66	0					66	0
67	214.681	187.435	240.324	222.488		67	208.839	181.593	234.482	216.792		67	382.167			67	0					67	0
68	221.319	194.164	246.878	228.887		68	215.918	188.762	241.476	223.656		68	385.344			68	0					68	0
69	228.495	201.428	253.969	235.785		69	223.603	196.537	249.077	231.081		69	388.513			69	0					69	0
70	236.152	209.175	261.542	243.132		70	231.842	204.865	257.232	239.02		70	391.673			70	0					70	0
71	244.236	217.348	269.542	250.88		71	224.868	197.981	250.175	231.313		71	394.647			71	0					71	13.099
72	252.696	225.897	277.918	258.982		72	231.614	204.815	256.837	237.694		72	397.611			72	0					72	0
73	261.478	234.767	286.617	267.395		73	239.08	212.37	264.22	244.775		73	400.565			73	0					73	0
74	270.531	243.909	295.588	276.073		74	247.152	220.53	272.209	252.449		74	403.511			74	0					74	0
75	279.741	253.207	304.715	285.606		75	255.619	229.084	280.593	261.038		75	406.45			75	0					75	0
76	288.634	262.187	313.526	294.476		76	263.91	237.462	288.801	269.304		76	408.192			76	0					76	0
77	297.556	271.196	322.365	303.375		77	272.367	246.007	297.177	277.737		77	409.898			77	0					77	0
78	306.504	280.231	331.232	312.301		78	280.969	254.697	305.697	286.315		78	411.573			78	0					78	0
79	315.478	289.292	340.123	321.252		79	289.697	263.511	314.343	295.019		79	413.219			79	0					79	0
80	324.342	298.242	348.906	330.094		80	298.798	272.698	323.362	304.096		80	414.839			80	0					80	0
81	333.227	307.214	357.711	338.957		81	307.996	281.982	332.479	313.27		81	416.17			81	0					81	0
82	342.132	316.204	366.535	347.841		82	317.279	291.352	341.682	322.531		82	417.475			82	0					82	0
83	351.055	325.213	375.377	356.742		83	326.639	300.796	350.961	331.867		83	418.757			83	0					83	0
84	359.995	334.238	384.237	365.661		84	336.065	310.308	360.307	341.271		84	420.016			84	0					84	0
85	368.377	342.705	392.538	374.021		85	345.173	319.501	369.335	350.356		85	421.256			85	0					85	0
86	376.768	351.181	400.85	382.391		86	354.331	328.744	378.414	359.492		86	422.476			86	0					86	0
87	385.168	359.665	409.171	390.771		87	363.536	338.033	387.538	368.674		87	423.679			87	0					87	0
88	393.578	368.16	417.502	399.16		88	372.782	347.363	396.705	377.897		88	424.864			88	0					88	0
89	401.998	376.663	425.842	407.559		89	382.065	356.73	405.909	387.158		89	426.034			89	0					89	0
90	409.745	384.494	433.511	415.286		90	390.65	365.399	414.416	395.722		90	427.189			90	0					90	0
91	417.494	392.326	441.181	423.014		91	399.259	374.092	422.947	404.309		91	428.329			91	0					91	0
92	425.245	400.16	448.854	430.745		92	407.891	382.806	431.5	412.918		92	429.454			92	0					92	0
93	432.999	407.997	456.53	438.478		93	416.543	391.541	440.074	421.549		93	430.566			93	0					93	0
94	440.756	415.837	464.21	446.216		94	425.215	400.296	448.669	430.2		94	431.665			94	0					94	0
95	447.975	423.137	471.351	453.414		95	433.134	408.297	456.51	438.097		95	432.75			95	0					95	0
96	455.19	430.435	478.489	460.61		96	441.061	416.306	464.36	446.003		96	433.824			96	0					96	0
97	462.405	437.731	485.627	467.805		97	448.997	424.323	472.219	453.917		97	434.885			97	0					97	0
98	469.62	445.028	492.765	475		98	456.942	432.35	480.087	461.841		98	435.934			98	0					98	0
99	476.836	452.325	499.905	482.197		99	464.897	440.386	487.966	469.775		99	436.972			99	0					99	0
100	298.047	273.617	321.04	303.434		100	282.898	258.468	305.891	288.179		100	437.998			100	158.793					100	163.001
																Assumptions:
yr100-yr0	298.047	273.617	321.04	303.434	tonnes C	yr100-yr0	282.898	258.468	305.891	4.46107e+06	tonnes C	yr100-yr0	356.998	tonnes C		C content of oven dry wood	0.4995
average stock change	2.98047	2.73617	3.2104	3.03434	tonnes C/yr	average annual stock change	2.82898	2.58468	3.05891	44610.7	tonnes C/yr					moisture content of green wood	0.47
yr100-yr0	1092.84	1003.26	1177.15	1112.59	tonnes CO2	yr100-yr0	1037.29	947.716	1121.6	1.63573e+07	tonnes CO2					Basic SG (g/cm3) (green wood)	0.37
																Avge moisture content SS (on harvest)	0.92
																Avg SG ss (on harvest) (g/cm3)	0.7104
																			0
																Unthinned stand	tonnes C	tonnes dry wood	tonnes green wood	vol green wood (m3)		>75% thinned	tonnes C	tonnes dry wood	tonnes green wood	vol green wood (m3)
																harvest1 (yr 50)	0	0	0			thin1 (yr 21)	0	0	0	0
																harvest2 (yr 100)	0	0	0			thin2 (yr 71)	0	0	0
																						harvest1 (yr 50)	2.48397e+06	4.97292e+06	9.54801e+06	1.37518e+07	13751.8	000s m3 total
																	Summary of harvests (green tonnes)					harvest2 (yr 100)	0	0	0
																	Thin 1	Thin 2	Harvest 1	Harvest 2	Total
																Unthinned	0	0	0	0	0				10241000	t green wood harvested in UK (2017 data, FC)
																Thinned	0	0	9.54801e+06	0	9.54801e+06				15480.2	Use this scaling factor to scale up the harvest1 C data that don't use the harvest data in fields X116-Z116) (this is calculated from (UK harvest)/(harvest1) i.e. the number of ha's harvested each year.
https://extension.psu.edu/calculating-the-green-weight-of-wood-species#section-2																									1.07258	I Changed unthinned data only - highlighted cells in red text were changed
			Moisture Content, % (MC = (mgreen - mdry) / mdry (1))					Weight of one cubic meter, in kilograms
Common	Basic SG (g/cm3)	SG @ 12%	Heartwood	Sapwood	Average	Range Low	Range High	12% MC	Average Green	Low Green	High Green					MC = (mgreen - mdry) / mdry (1)
Spruce, Sitka	0.37	0.4	41	142	92	75	108	448	709	646	771					mgreen = mdry * (1 + MC) (2)
			0

## Sheet: HWP
Decay Calculations - primary HWP:
As per IPCC Equation 12.1
							Green tonnes	m3	tonnes C
						thin1 (yr21)	0	0	0
						thin2 (yr71)	0	0	0
						harvest1 (no thin) (yr50)	0	0	0
						harvest2 (no thin) (yr100)	0	0	0
						harvest1 (thinned) (yr50)	9.54801e+06	1.37518e+07	2.48397e+06
						harvest2 (thinned) (yr100)	0	0	0
						Conversion from green tonnes to tonnes C:	0.260156			C content of dry wood	0.4995
										moisture content of green wood	0.92
	c(i)= C in year 0 = 0
	c(i+100) = C in yr 100
	Calculation of Inflows:
						Harvest 1 (no thin)	Harvest 2 (no thin)	Harvest 1 (thinned)	Harvest 2 (thinned)
Losses at construction site:	Particle/fibre board	0	(Not using this)			kg (dry wood)
	Carcassing	0.095	Going to panel production	0.800144	0.0760137
			Going to biomas (energy)	0.199856	0.0189863	0	0	7.63876e+06	0
					Inflows (green tonnes)						Inflows (Gg C)								Decay rate
	Primary Use	Thin	harvest (unthinned)	harvest (thinned)	Thin1 (yr21)	Thin2 (yr71)	harvest1 (unthinned) (yr50)	harvest2 (unthinned) (yr100)	harvest1 (thinned) (yr50)	harvest2 (thinned) (yr100)	harvest1 (unthinned) (yr50)	harvest2 (unthinned) (yr100)	harvest1 (thinned) (yr50)	harvest2 (thinned) (yr100)	Thin1 (yr21)	Thin2 (yr71)		Half life (yrs)	(k) (units per year)	Fraction lost/yr (ln2/half life)
	Particle board (chip+OSB)	0.223214	0	0.135876	0	0	0	0	1.29735e+06	0	0	0	337.513	0	0	0		30	0.0231049	0.0231
	Fibre board	0.0744048	0	0.130352	0	0	0	0	1.2446e+06	0	0	0	323.79	0	0	0		20	0.0346574	0.0347
	Biomass	0.369048	0	0.0587009	0	0	0	0	560476	0	0	0	145.811	0	0	0		n/a	n/a	n/a
	Pulp (paper)	0	0	0.05	0	0	0	0	477400	0	0	0	124.199	0	0	0		2	0.346574	0.3466
	Fence poles	0.297619	0	0.0491071	0	0	0	0	468875	0	0	0	121.981	0	0	0		18	0.0385082	0.0385
	Pallets and packaging	0	0	0.0998103	0	0	0	0	952989	0	0	0	247.926	0	0	0		3	0.231049	0.231
	Fencing	0	0	0.111473	0	0	0	0	1.06435e+06	0	0	0	276.896	0	0	0		18	0.0385082	0.0385
	Carcassing	0	0	0.080904	0	0	0	0	772472	0	0	0	181.872	0	0	0	50	90	0.00770164	0.00770164
	Mulch	0.0357143	0	0.125357	0	0	0	0	1.19691e+06	0	0	0	311.384	0	0	0		n/a	n/a	n/a
		1	0	0.84158						total (wood products, not including mulch or biomass)	0	0	1489.98	0	0	0
										total (paper products)	0	0	124.199	0	0	0
	Inflow in all non harvest/thin years:	0												1614.18
	Decay rate, k=	0.0231049	0.0346574	n/a	0.346574	0.0385082	0.231049	0.0385082	0.00770164	n/a
	Unthinned											Thinned
	yr	Particle board (chip+OSB)	Fibre board	Biomass	Pulp (paper)	Fence poles	Pallets and packaging	Fencing	Carcassing	Mulch		Particle board	Fibre board	Biomass	Pulp (paper)	Fence poles	Pallets and packaging	Fencing	Carcassing	Mulch	Total
	0	0	0	0	0	0	0	0	0	0		0	0	0	0	0	0	0	0	0	0
	1	0	0	0	0	0	0	0	0	0		0	0	0	0	0	0	0	0	0	0
	2	0	0	0	0	0	0	0	0	0		0	0	0	0	0	0	0	0	0	0
	3	0	0	0	0	0	0	0	0	0		0	0	0	0	0	0	0	0	0	0
	4	0	0	0	0	0	0	0	0	0		0	0	0	0	0	0	0	0	0	0
	5	0	0	0	0	0	0	0	0	0		0	0	0	0	0	0	0	0	0	0
	6	0	0	0	0	0	0	0	0	0		0	0	0	0	0	0	0	0	0	0
	7	0	0	0	0	0	0	0	0	0		0	0	0	0	0	0	0	0	0	0
	8	0	0	0	0	0	0	0	0	0		0	0	0	0	0	0	0	0	0	0
	9	0	0	0	0	0	0	0	0	0		0	0	0	0	0	0	0	0	0	0
	10	0	0	0	0	0	0	0	0	0		0	0	0	0	0	0	0	0	0	0
	11	0	0	0	0	0	0	0	0	0		0	0	0	0	0	0	0	0	0	0
	12	0	0	0	0	0	0	0	0	0		0	0	0	0	0	0	0	0	0	0
	13	0	0	0	0	0	0	0	0	0		0	0	0	0	0	0	0	0	0	0
	14	0	0	0	0	0	0	0	0	0		0	0	0	0	0	0	0	0	0	0
	15	0	0	0	0	0	0	0	0	0		0	0	0	0	0	0	0	0	0	0
	16	0	0	0	0	0	0	0	0	0		0	0	0	0	0	0	0	0	0	0
	17	0	0	0	0	0	0	0	0	0		0	0	0	0	0	0	0	0	0	0
	18	0	0	0	0	0	0	0	0	0		0	0	0	0	0	0	0	0	0	0
	19	0	0	0	0	0	0	0	0	0		0	0	0	0	0	0	0	0	0	0
	20	0	0	0	0	0	0	0	0	0		0	0	0	0	0	0	0	0	0	0
	21	0	0	0	0	0	0	0	0	0		0	0	0	0	0	0	0	0	0	0
	22	0	0	0	0	0	0	0	0	0		0	0	0	0	0	0	0	0	0	0
	23	0	0	0	0	0	0	0	0	0		0	0	0	0	0	0	0	0	0	0
	24	0	0	0	0	0	0	0	0	0		0	0	0	0	0	0	0	0	0	0
	25	0	0	0	0	0	0	0	0	0		0	0	0	0	0	0	0	0	0	0
	26	0	0	0	0	0	0	0	0	0		0	0	0	0	0	0	0	0	0	0
	27	0	0	0	0	0	0	0	0	0		0	0	0	0	0	0	0	0	0	0
	28	0	0	0	0	0	0	0	0	0		0	0	0	0	0	0	0	0	0	0
	29	0	0	0	0	0	0	0	0	0		0	0	0	0	0	0	0	0	0	0
	30	0	0	0	0	0	0	0	0	0		0	0	0	0	0	0	0	0	0	0
	31	0	0	0	0	0	0	0	0	0		0	0	0	0	0	0	0	0	0	0
	32	0	0	0	0	0	0	0	0	0		0	0	0	0	0	0	0	0	0	0
	33	0	0	0	0	0	0	0	0	0		0	0	0	0	0	0	0	0	0	0
	34	0	0	0	0	0	0	0	0	0		0	0	0	0	0	0	0	0	0	0
	35	0	0	0	0	0	0	0	0	0		0	0	0	0	0	0	0	0	0	0
	36	0	0	0	0	0	0	0	0	0		0	0	0	0	0	0	0	0	0	0
	37	0	0	0	0	0	0	0	0	0		0	0	0	0	0	0	0	0	0	0
	38	0	0	0	0	0	0	0	0	0		0	0	0	0	0	0	0	0	0	0
	39	0	0	0	0	0	0	0	0	0		0	0	0	0	0	0	0	0	0	0
	40	0	0	0	0	0	0	0	0	0		0	0	0	0	0	0	0	0	0	0
	41	0	0	0	0	0	0	0	0	0		0	0	0	0	0	0	0	0	0	0
	42	0	0	0	0	0	0	0	0	0		0	0	0	0	0	0	0	0	0	0
	43	0	0	0	0	0	0	0	0	0		0	0	0	0	0	0	0	0	0	0
	44	0	0	0	0	0	0	0	0	0		0	0	0	0	0	0	0	0	0	0
	45	0	0	0	0	0	0	0	0	0		0	0	0	0	0	0	0	0	0	0
	46	0	0	0	0	0	0	0	0	0		0	0	0	0	0	0	0	0	0	0			Calculations for UK circularity workbook:
	47	0	0	0	0	0	0	0	0	0		0	0	0	0	0	0	0	0	0	0
	48	0	0	0	0	0	0	0	0	0		0	0	0	0	0	0	0	0	0	0			The 28 yr average HWP C storage (tC)
	49	0	0	0	0	0	0	0	0	0		0	0	0	0	0	0	0	0	0	0		Particleboard	Fibreboard (tC)	fence poles	P&P	Fencing	Carcassing	Total (not incl wood panels)	Total (incl wood panels)
	50	0	0	0	0	0	0	0	0	0		333.643	318.243	0	104.962	103.087	221.369	271.633	181.173	0	1534.11		200133	153821	7039.25	21460.7	122842	150948	302289	656243
	51	0	0	0	0	0	0	0	0	0		326.023	307.403	0	74.2191	72.8938	175.7	261.372	179.783	0	1397.39
	52	0	0	0	0	0	0	0	0	0		318.577	296.931	0	52.4808	51.5437	139.453	251.498	178.404	0	1288.89			If this fibreboard were to be recycled indefinitely then the 50 yr average HWP C storage would be
	53	0	0	0	0	0	0	0	0	0		311.3	286.817	0	37.1096	36.4469	110.684	241.997	177.035	0	1201.39			318243
	54	0	0	0	0	0	0	0	0	0		304.19	277.047	0	26.2404	25.7718	87.8502	232.856	175.677	0	1129.63			2.06892
	55	0	0	0	0	0	0	0	0	0		297.242	267.61	0	18.5548	18.2234	69.7267	224.059	174.329	0	1069.75
	56	0	0	0	0	0	0	0	0	0		290.453	258.494	0	13.1202	12.8859	55.3422	215.595	172.992	0	1018.88
	57	0	0	0	0	0	0	0	0	0		283.819	249.689	0	9.27739	9.11172	43.9251	207.451	171.665	0	974.938
	58	0	0	0	0	0	0	0	0	0		277.337	241.183	0	6.56011	6.44296	34.8634	199.614	170.348	0	936.348
	59	0	0	0	0	0	0	0	0	0		271.003	232.968	0	4.63869	4.55586	27.6711	192.073	169.041	0	901.95
	60	0	0	0	0	0	0	0	0	0		264.813	225.032	0	3.28005	3.22148	21.9625	184.818	167.744	0	870.87
	61	0	0	0	0	0	0	0	0	0		258.765	217.367	0	2.31935	2.27793	17.4317	177.836	166.457	0	842.453
	62	0	0	0	0	0	0	0	0	0		252.854	209.962	0	1.64003	1.61074	13.8355	171.118	165.18	0	816.201
	63	0	0	0	0	0	0	0	0	0		247.079	202.81	0	1.15967	1.13897	10.9813	164.654	163.913	0	791.736
	64	0	0	0	0	0	0	0	0	0		241.436	195.902	0	0.820013	0.80537	8.71584	158.434	162.655	0	768.768
	65	0	0	0	0	0	0	0	0	0		235.922	189.229	0	0.579837	0.569483	6.91777	152.449	161.407	0	747.073
	66	0	0	0	0	0	0	0	0	0		230.533	182.783	0	0.410007	0.402685	5.49064	146.69	160.169	0	726.478
	67	0	0	0	0	0	0	0	0	0		225.268	176.556	0	0.289918	0.284741	4.35792	141.148	158.94	0	706.845
	68	0	0	0	0	0	0	0	0	0		220.123	170.542	0	0.205003	0.201343	3.45888	135.816	157.721	0	688.067
	69	0	0	0	0	0	0	0	0	0		215.095	164.733	0	0.144959	0.142371	2.74532	130.686	156.511	0	670.057
	70	0	0	0	0	0	0	0	0	0		210.182	159.122	0	0.102502	0.100671	2.17896	125.749	155.31	0	652.745
	71	0	0	0	0	0	0	0	0	0		205.382	153.701	0	0.0724796	0.0711853	1.72944	120.999	154.118	0	636.073
	72	0	0	0	0	0	0	0	0	0		200.691	148.466	0	0.0512508	0.0503356	1.37266	116.428	152.936	0	619.994
	73	0	0	0	0	0	0	0	0	0		196.107	143.408	0	0.0362398	0.0355927	1.08948	112.03	151.762	0	604.469
	74	0	0	0	0	0	0	0	0	0		191.628	138.523	0	0.0256254	0.0251678	0.864721	107.798	150.598	0	589.462
	75	0	0	0	0	0	0	0	0	0		187.251	133.805	0	0.0181199	0.0177963	0.68633	103.725	149.443	0	574.946
	76	0	0	0	0	0	0	0	0	0		182.974	129.247	0	0.0128127	0.0125839	0.54474	99.8071	148.296	0	560.895
	77	0	0	0	0	0	0	0	0	0		178.795	124.844	0	0.00905995	0.00889817	0.432361	96.0367	147.158	0	547.285
	78	0	0	0	0	0	0	0	0	0		174.711	120.592	0	0.00640635	0.00629195	0.343165	92.4088	146.029	0	534.097
	79	0	0	0	0	0	0	0	0	0		170.721	116.484	0	0.00452998	0.00444908	0.27237	88.918	144.909	0	521.313
	80	0	0	0	0	0	0	0	0	0		166.822	112.516	0	0.00320318	0.00314598	0.21618	85.559	143.797	0	508.917
	81	0	0	0	0	0	0	0	0	0		163.011	108.683	0	0.00226499	0.00222454	0.171582	82.3269	142.694	0	496.892
	82	0	0	0	0	0	0	0	0	0		159.288	104.981	0	0.00160159	0.00157299	0.136185	79.2169	141.599	0	485.225
	83	0	0	0	0	0	0	0	0	0		155.65	101.405	0	0.00113249	0.00111227	0.10809	76.2244	140.513	0	473.903
	84	0	0	0	0	0	0	0	0	0		152.095	97.9508	0	0.000800794	0.000786494	0.0857912	73.3449	139.435	0	462.913
	85	0	0	0	0	0	0	0	0	0		148.621	94.6143	0	0.000566247	0.000556135	0.0680925	70.5742	138.365	0	452.244
	86	0	0	0	0	0	0	0	0	0		145.227	91.3914	0	0.000400397	0.000393247	0.0540451	67.9082	137.304	0	441.885
	87	0	0	0	0	0	0	0	0	0		141.91	88.2782	0	0.000283123	0.000278068	0.0428956	65.3429	136.25	0	431.825
	88	0	0	0	0	0	0	0	0	0		138.669	85.2712	0	0.000200199	0.000196624	0.0340463	62.8745	135.205	0	422.054
	89	0	0	0	0	0	0	0	0	0		135.501	82.3665	0	0.000141562	0.000139034	0.0270225	60.4993	134.168	0	412.562
	90	0	0	0	0	0	0	0	0	0		132.406	79.5608	0	0.000100099	9.83118e-05	0.0214478	58.2139	133.138	0	403.341
	91	0	0	0	0	0	0	0	0	0		129.382	76.8507	0	7.07809e-05	6.95169e-05	0.0170231	56.0148	132.117	0	394.382
	92	0	0	0	0	0	0	0	0	0		126.427	74.2329	0	5.00496e-05	4.91559e-05	0.0135113	53.8988	131.103	0	385.676
	93	0	0	0	0	0	0	0	0	0		123.54	71.7042	0	3.53904e-05	3.47585e-05	0.0107239	51.8627	130.097	0	377.215
	94	0	0	0	0	0	0	0	0	0		120.718	69.2617	0	2.50248e-05	2.45779e-05	0.00851157	49.9035	129.099	0	368.991
	95	0	0	0	0	0	0	0	0	0		117.961	66.9024	0	1.76952e-05	1.73792e-05	0.00675563	48.0184	128.109	0	360.997
	96	0	0	0	0	0	0	0	0	0		115.267	64.6235	0	1.25124e-05	1.2289e-05	0.00536195	46.2044	127.126	0	353.226
	97	0	0	0	0	0	0	0	0	0		112.634	62.4221	0	8.84761e-06	8.68962e-06	0.00425578	44.459	126.151	0	345.67
	98	0	0	0	0	0	0	0	0	0		110.061	60.2958	0	6.2562e-06	6.14449e-06	0.00337782	42.7795	125.183	0	338.323
	99	0	0	0	0	0	0	0	0	0		107.547	58.2419	0	4.4238e-06	4.34481e-06	0.00268098	41.1635	124.222	0	331.178
	100	0	0	0	0	0	0	0	0	0		105.091	56.258	0	3.1281e-06	3.07224e-06	0.00212789	39.6085	123.269	0	324.229
		Unthinned										Thinned
		Total C stored in HWP (wood) at yr 100	0	kg C								Total C stored in HWP (wood) at yr 100	3.24229e+08	kg C	2.40812e+09
		Total C stored in HWP (paper) at yr 100	0	kg C								Total C stored in HWP (paper) at yr 100	3.1281	kg C
		Total C stored in wood products (not incl biomass or mulch) (at time of harvest)	0	kg C								Total C stored in wood products (not incl biomass or mulch) (at time of harvest)	1.48998e+09	kg C
		Total C stored in paper products (at time of harvest)	0	kg C								Total C stored in paper products (at time of harvest)	1.24199e+08	kg C
		Total C emitted from HWP pool (wood) by yr 100	0	kg C								Total C emitted from HWP pool (wood) by yr 100	1.16575e+09	kg C
		Total C emitted from HWP pool (paper) by yr 100	0	kg C								Total C emitted from HWP pool (paper) by yr 100	1.24199e+08	kg C
		Amount to wood panel production (secondary use) by yr 100	0	kg C	0	m3 particle board produced						Amount to wood panel production (secondary use) by yr 100	7.43924e+08	kg C	1.76147e+06	m3 particle board produced
					0	kg recycled wood to particle board production (20% moisture)									1.86167e+09	kg recycled wood to particle board production (20% moisture)
		Amount to biomass (electricity) (secondary use) by yr 100	0	kg C	0	kg CO2eq						Amount to biomass (electricity) (secondary use) by yr 100	1.85814e+08	kg C	6.81318e+08	kg CO2eq
		Amount to biomass (electricity) (secondary use) by yr 100	0	kg (dry)								Amount to biomass (electricity) (secondary use) by yr 100	3.72e+08	kg (dry)
		Electricity from secondary use wood chips to biomass (by yr 100)	0	kWh								Heat from secondary use wood chips to biomass (by yr 100)	2.72825e+09	kWh
		Amount to paper production (secondary use) by yr 100	0	kg C	0	kg paper collected to recycled paper production						Amount to paper production (secondary use) by yr 100	1.24093e+08	kg C	8.51777e+07	kg paper collected to recycled paper production
					0	kg paper collected to paperboard production									9.53991e+07	kg paper collected to paperboard production
		Amount wood to incineration (end use) by yr 100	0	kg C	0	kg CO2eq						Amount wood to incineration (end use) by yr 100	2.27383e+08	kg C	8.33739e+08	kg CO2eq
			0	kg (20% moisture)	0	MJ (produced if burned in woodchip boiler)							5.69027e+08	kg (20% moisture)	6.52105e+09	MJ (produced if burned in woodchip boiler)
		Amount paper to incineration (end use) by yr 100	0	kg C	0	kg CO2eq						Amount paper to incineration (end use) by yr 100	9577.32	kg C	35116.8	kg CO2eq
			0	kg									13147.8	kg
		Amount wood C to landfill (end use) by yr 100	0	kg C	0	kg CO2eq						Amount wood C to landfill (end use) by yr 100	8.62724e+06	kg C	3.16332e+07	kg CO2eq
		Amount wood to landfill (end use) by yr 100	0	kg								Amount wood to landfill (end use) by yr 100	2.15897e+07	kg
		Amount paper C to landfill (end use) by yr 100	0	kg C	0	kg CO2eq						Amount paper C to landfill (end use) by yr 100	95792	kg C	351238	kg CO2eq
		Amount paper to landfill (end use) by yr 100	0	kg								Amount paper to landfill (end use) by yr 100	131503	kg
Decay Calculations - recycled HWPs (one recycle):
		Unthinned				Thinned
	yr	particle board	inflow	paper and paperboard	inflow	particle board	inflow	paper and paperboard	inflow	Total
	0									0
	1									0
	2									0
	3									0
	4									0
	5									0
	6									0
	7									0
	8									0
	9									0
	10									0
	11									0
	12									0
	13									0
	14									0
	15									0
	16									0
	17									0
	18									0
	19									0
	20									0
	21									0
	22					0	0	0	0	0
	23					0	0	0	0	0
	24					0	0	0	0	0
	25					0	0	0	0	0
	26					0	0	0	0	0
	27					0	0	0	0	0
	28					0	0	0	0	0
	29					0	0	0	0	0
	30					0	0	0	0	0
	31					0	0	0	0	0
	32					0	0	0	0	0
	33					0	0	0	0	0
	34					0	0	0	0	0
	35					0	0	0	0	0
	36					0	0	0	0	0
	37					0	0	0	0	0
	38					0	0	0	0	0
	39					0	0	0	0	0
	40					0	0	0	0	0
	41					0	0	0	0	0
	42					0	0	0	0	0
	43					0	0	0	0	0
	44					0	0	0	0	0
	45					0	0	0	0	0
	46					0	0	0	0	0
	47					0	0	0	0	0
	48					0	0	0	0	0
	49					0	0	0	0	0
	50					0	0	0	0	0
	51	0	0	0	0	81.953	82.9034	5.25994	6.22396	87.2129
	52	0	0	0	0	134.817	55.3708	7.43867	4.401	142.256
	53	0	0	0	0	177.238	46.0274	7.8899	3.11198	185.128
	54	0	0	0	0	211.601	38.8566	7.43867	2.2005	219.039
	55	0	0	0	0	239.698	33.3121	6.57492	1.55599	246.273
	56	0	0	0	0	262.881	28.9902	5.579	1.10025	268.46
	57	0	0	0	0	282.175	25.5912	4.60244	0.777995	286.777
	58	0	0	0	0	298.359	22.8917	3.71934	0.550125	302.079
	59	0	0	0	0	312.032	20.7252	2.95871	0.388997	314.991
	60	0	0	0	0	323.655	18.9665	2.32459	0.275063	325.979
	61	0	0	0	0	333.583	17.5216	1.8081	0.194499	335.391
	62	0	0	0	0	342.096	16.3194	1.39475	0.137531	343.491
	63	0	0	0	0	349.413	15.3059	1.06842	0.0972493	350.482
	64	0	0	0	0	355.707	14.4403	0.813605	0.0687657	356.521
	65	0	0	0	0	361.117	13.6912	0.616399	0.0486247	361.734
	66	0	0	0	0	365.754	13.0345	0.464917	0.0343828	366.219
	67	0	0	0	0	369.71	12.4519	0.349293	0.0243123	370.059
	68	0	0	0	0	373.058	11.9291	0.261516	0.0171914	373.319
	69	0	0	0	0	375.861	11.4549	0.195193	0.0121562	376.056
	70	0	0	0	0	378.171	11.0208	0.145287	0.00859571	378.316
	71	0	0	0	0	380.427	11.0208	0.128105	0.030022	380.556
	72	0	0	0	0	381.868	10.2471	0.0942161	0.00429785	381.962
	73	0	0	0	0	382.931	9.89806	0.0691892	0.00303904	383
	74	0	0	0	0	383.644	9.56951	0.0507402	0.00214893	383.695
	75	0	0	0	0	384.035	9.25877	0.0371629	0.00151952	384.072
	76	0	0	0	0	384.124	8.96372	0.0271862	0.00107446	384.151
	77	0	0	0	0	383.934	8.68262	0.0198656	0.00075976	383.954
	78	0	0	0	0	383.482	8.41406	0.0145011	0.000537232	383.497
	79	0	0	0	0	382.787	8.15688	0.0105749	0.00037988	382.798
	80	0	0	0	0	381.864	7.91012	0.00770459	0.000268616	381.871
	81	0	0	0	0	380.727	7.67297	0.00560849	0.00018994	380.732
	82	0	0	0	0	379.39	7.44476	0.00407931	0.000134308	379.395
	83	0	0	0	0	377.867	7.2249	0.00296477	9.49701e-05	377.87
	84	0	0	0	0	376.169	7.0129	0.00215316	6.7154e-05	376.171
	85	0	0	0	0	374.308	6.80831	0.00156264	4.7485e-05	374.309
	86	0	0	0	0	372.294	6.61074	0.00113333	3.3577e-05	372.295
	87	0	0	0	0	370.137	6.41986	0.000821452	2.37425e-05	370.137
	88	0	0	0	0	367.847	6.23535	0.000595042	1.67885e-05	367.847
	89	0	0	0	0	365.432	6.05694	0.000430791	1.18713e-05	365.433
	90	0	0	0	0	362.903	5.88436	0.000311709	8.39425e-06	362.903
	91	0	0	0	0	360.266	5.71739	0.000225428	5.93563e-06	360.266
	92	0	0	0	0	357.53	5.55579	0.000162949	4.19712e-06	357.53
	93	0	0	0	0	354.701	5.39938	0.00011773	2.96781e-06	354.701
	94	0	0	0	0	351.787	5.24795	8.50214e-05	2.09856e-06	351.788
	95	0	0	0	0	348.795	5.10131	6.13733e-05	1.48391e-06	348.796
	96	0	0	0	0	345.731	4.95931	4.42842e-05	1.04928e-06	345.731
	97	0	0	0	0	342.601	4.82178	3.19407e-05	7.41954e-07	342.601
	98	0	0	0	0	339.411	4.68856	2.30289e-05	5.2464e-07	339.411
	99	0	0	0	0	336.166	4.5595	1.65974e-05	3.70977e-07	336.166
	100	0	0	0	0	332.995	4.5595	1.20496e-05	3.70977e-07	332.995
		Unthinned							Thinned
		Total C stored in secondary use HWP (wood panels) at yr 100	0	kg C					Total C stored in secondary use HWP (wood panels) at yr 100	3.32995e+08	kg C	1.2234e+09
		Total C stored in secondary use HWP ( paper) at yr 100	0	kg C					Total C stored in secondary use HWP ( paper) at yr 100	12.0496	kg C		Unthinned	Thinned
		Total C entering recycled HWP (panel production)	0	kg C					Total C entering recycled HWP (panel production)	7.20908e+08	kg C		0	1.70697e+06	m3 particle board produced
													0	1.80407e+09	kg recycled wood to particle board production (20% MC)
		Total C entering recycled HWP (paper production)	0	kg C					Total C entering recycled HWP (paper production)	2.12739e+07	kg C		0	1.46024e+07	kg paper collected to recycled paper
		Total C emitted from secondary use HWP (wood panels) by yr 100	0	kg C					Total C emitted from secondary use HWP (wood panels) by yr 100	3.87912e+08	kg C		0	1.63547e+07	kg paper collected to paperboard production
		Total C emitted from secondary use HWP (paper) by yr 100	0	kg C					Total C emitted from secondary use HWP (paper) by yr 100	2.12739e+07
		Amount to biomass (tertiary) by yr 100	0	kg C					Amount to biomass (tertiary) by yr 100	3.09378e+08
		Amount to biomass (tertiary) by yr 100	0	kg CO2eq					Amount to biomass (tertiary) by yr 100	1.13439e+09	kg CO2eq
		Mass of wood chips to biomass (electricity) (by yr 100)	0	kg (dry)					Mass of wood chips to biomass (electricity) (by yr 100)	6.19375e+08	kg (dry)
		Electricity from wood chips to biomass (by yr 100)	0	kWh					Electricity from wood chips to biomass (by yr 100)	4.5425e+09	kWh
		Total wood C going to SWDS - incineration	0	kg C					Total wood C going to SWDS - incineration	7.56637e+07	kg C
		Total wood going to SWDS - incineration	0	kg (20% moisture)					Total wood going to SWDS - incineration	1.89349e+08	kg (20% moisture)
		Total wood C going to SWDS - landfill	0	kg C					Total wood C going to SWDS - landfill	2.87078e+06	kg C
		Total wood going to SWDS - landfill	0	kg (20% moisture)					Total wood going to SWDS - landfill	7.18414e+06	kg (20% moisture)
		Total paper C going to SWDS - incineration	0	kg C					Total paper C going to SWDS - incineration	1640.49	kg C
		Total paper going to SWDS - incineration	0	kg					Total paper going to SWDS - incineration	2252.06	kg
		Total paper C going to SWDS - landfill	0	kg C					Total paper C going to SWDS - landfill	2.12722e+07	kg C
		Total paper going to SWDS - landfill	0	kg					Total paper going to SWDS - landfill	2.92025e+07	kg
		Total biogenic C emitted from incineration (panels and paper)	0	kg C	0	kg CO2eq			Total biogenic C emitted from incineration (panels and paper)	7.56653e+07	kg C	2.77439e+08	kg CO2eq
		Total to landfill	0	kg C					Total to landfill	2.4143e+07	kg C
		Total to landfill	0	kg CO2eq					Total to landfill	8.85243e+07	kg CO2eq
Calculation of landfill emissions (IPCC First Order Decay (FOD) method:
methane generation rate, k	0.03
half life, t1/2	23
Methane correction factor (MCF)	0.5
Methane to CO2 eq conversion factor	25
Primary product wastes:		Unthinned							Thinned
		Gg C							Gg C
	yr	DDOCmd (wood)	DDOCmd (paper)	DDOCmd (total)	DDOCma	DDOCm decomp			DDOCmd (wood)	DDOCmd (paper)	DDOCmd (total)	DDOCma	DDOCma	DDOCm decomp
	0
	1
	2
	3
	4
	5
	6
	7
	8
	9
	10
	11
	12
	13
	14
	15
	16
	17
	18
	19
	20
	21
	22								0	0	0	0	0
	23								0	0	0	0	0
	24								0	0	0	0	0
	25								0	0	0	0	0
	26								0	0	0	0	0
	27								0	0	0	0	0
	28								0	0	0	0	0
	29								0	0	0	0	0
	30								0	0	0	0	0
	31								0	0	0	0	0
	32								0	0	0	0	0
	33								0	0	0	0	0
	34								0	0	0	0	0
	35								0	0	0	0	0
	36								0	0	0	0	0
	37								0	0	0	0	0
	38								0	0	0	0	0
	39								0	0	0	0	0
	40								0	0	0	0	0
	41								0	0	0	0	0
	42								0	0	0	0	0
	43								0	0	0	0	0
	44								0	0	0	0	0
	45								0	0	0	0	0
	46								0	0	0	0	0
	47								0	0	0	0	0
	48								0	0	0	0	0
	49								0	0	0	0	0
	50					0			0	0	0	0	0
	51	0	0	0	0	0			0.784271	0.0237112	0.807982	0.807982	0
	52	0	0	0	0	0			0.642132	0.0167663	0.658898	1.443	0.0238795
	53	0	0	0	0	0			0.533777	0.0118556	0.545633	1.18506	0.0426471
	54	0	0	0	0	0			0.450617	0.00838316	0.459	0.988507	0.0350237
	55	0	0	0	0	0			0.386319	0.00592779	0.392246	0.837681	0.0292148
	56	0	0	0	0	0			0.336198	0.00419158	0.340389	0.721043	0.0247572
	57	0	0	0	0	0			0.296779	0.00296389	0.299743	0.630072	0.02131
	58	0	0	0	0	0			0.265474	0.00209579	0.26757	0.558454	0.0186214
	59	0	0	0	0	0			0.240349	0.00148195	0.241831	0.501493	0.0165048
	60	0	0	0	0	0			0.219953	0.00104789	0.221001	0.455685	0.0148213
	61	0	0	0	0	0			0.203197	0.000740973	0.203938	0.418407	0.0134675
	62	0	0	0	0	0			0.189254	0.000523947	0.189778	0.387689	0.0123658
	63	0	0	0	0	0			0.177502	0.000370487	0.177872	0.362042	0.0114579
	64	0	0	0	0	0			0.167463	0.000261974	0.167725	0.34034	0.0107
	65	0	0	0	0	0			0.158775	0.000185243	0.158961	0.321729	0.0100586
	66	0	0	0	0	0			0.151161	0.000130987	0.151292	0.305554	0.00950852
	67	0	0	0	0	0			0.144404	9.26217e-05	0.144497	0.291317	0.00903049
	68	0	0	0	0	0			0.138341	6.54934e-05	0.138406	0.278632	0.00860972
	69	0	0	0	0	0			0.132842	4.63108e-05	0.132888	0.267203	0.00823483
	70	0	0	0	0	0			0.127807	3.27467e-05	0.12784	0.2568	0.00789705
	71	0	0	0	0	0			0.127807	3.27467e-05	0.12784	0.251901	0.00758959
	72	0	0	0	0	0			0.118835	1.63734e-05	0.118851	0.242913	0.0074448
	73	0	0	0	0	0			0.114787	1.15777e-05	0.114799	0.230137	0.00717915
	74	0	0	0	0	0			0.110977	8.18668e-06	0.110985	0.222391	0.00680158
	75	0	0	0	0	0			0.107373	5.78886e-06	0.107379	0.215084	0.00657265
	76	0	0	0	0	0			0.103952	4.09334e-06	0.103956	0.208161	0.0063567
	77	0	0	0	0	0			0.100692	2.89443e-06	0.100695	0.201578	0.0061521
	78	0	0	0	0	0			0.0975772	2.04667e-06	0.0975793	0.195298	0.00595753
	79	0	0	0	0	0			0.0945947	1.44721e-06	0.0945962	0.189292	0.00577193
	80	0	0	0	0	0			0.0917331	1.02333e-06	0.0917341	0.183535	0.00559441
	81	0	0	0	0	0			0.0889829	7.23607e-07	0.0889837	0.178007	0.00542427
	82	0	0	0	0	0			0.0863364	5.11667e-07	0.0863369	0.172691	0.00526089
	83	0	0	0	0	0			0.0837867	3.61803e-07	0.0837871	0.167572	0.00510378
	84	0	0	0	0	0			0.0813281	2.55834e-07	0.0813284	0.162639	0.00495251
	85	0	0	0	0	0			0.0789555	1.80902e-07	0.0789556	0.15788	0.00480671
	86	0	0	0	0	0			0.0766643	1.27917e-07	0.0766644	0.153287	0.00466607
	87	0	0	0	0	0			0.0744507	9.04509e-08	0.0744507	0.148849	0.0045303
	88	0	0	0	0	0			0.0723109	6.39584e-08	0.072311	0.144561	0.00439916
	89	0	0	0	0	0			0.0702419	4.52254e-08	0.0702419	0.140416	0.00427243
	90	0	0	0	0	0			0.0682405	3.19792e-08	0.0682406	0.136407	0.00414991
	91	0	0	0	0	0			0.0663042	2.26127e-08	0.0663042	0.132528	0.00403142
	92	0	0	0	0	0			0.0644302	1.59896e-08	0.0644302	0.128775	0.00391679
	93	0	0	0	0	0			0.0626162	1.13064e-08	0.0626162	0.125142	0.00380587
	94	0	0	0	0	0			0.0608601	7.9948e-09	0.0608601	0.121626	0.00369851
	95	0	0	0	0	0			0.0591596	5.65318e-09	0.0591596	0.118221	0.00359458
	96	0	0	0	0	0			0.0575128	3.9974e-09	0.0575128	0.114924	0.00349396
	97	0	0	0	0	0			0.0559179	2.82659e-09	0.0559179	0.111731	0.00339652
	98	0	0	0	0	0			0.0543729	1.9987e-09	0.0543729	0.108638	0.00330215
	99	0	0	0	0	0			0.0528762	1.41329e-09	0.0528762	0.105642	0.00321074
	100	0	0	0	0	0			0.0528762	1.41329e-09	0.0528762	0.10419	0.0031222
				Accumulation in yr 100	0	Gg C					Accumulation in yr 100	0.10419	Gg C
				Accumulation in yr 100	0	kg CO2 eq					Accumulation in yr 100	382029	kg CO2 eq
				Total decomposition	0	Gg C					Total decomposition	0.47667	Gg C
				Methane produced	0	Gg CH4					Methane produced	0.31778	Gg CH4
				Methane produced	0	Gg CO2 eq					Methane produced	7.94449	Gg CO2 eq
				CO2 produced	0	Gg CO2 eq					CO2 produced	0.873894	Gg CO2 eq
				Total methane and CO2 produced	0	Gg CO2 eq					Total methane and CO2 produced	8.81839	Gg CO2 eq
					0	kg CO2 eq						8.81839e+06	kg CO2 eq
Secondary product wastes:		Unthinned							Thinned
		Gg C							Gg C
	yr	DDOCmd (wood)	DDOCmd (paper)	DDOCmd (total)	DDOCma	DDOCm decomp			DDOCmd (wood)	DDOCmd (paper)	DDOCmd (total)	DDOCma	DDOCma	DDOCm decomp
	0
	1
	2
	3
	4
	5
	6
	7
	8
	9
	10
	11
	12
	13
	14
	15
	16
	17
	18
	19
	20
	21
	22								0	0	0	0	0
	23								0	0	0	0	0
	24								0	0	0	0	0
	25								0	0	0	0	0
	26								0	0	0	0	0
	27								0	0	0	0	0
	28								0	0	0	0	0
	29								0	0	0	0	0
	30								0	0	0	0	0
	31								0	0	0	0	0
	32								0	0	0	0	0
	33								0	0	0	0	0
	34								0	0	0	0	0
	35								0	0	0	0	0
	36								0	0	0	0	0
	37								0	0	0	0	0
	38								0	0	0	0	0
	39								0	0	0	0	0
	40								0	0	0	0	0
	41								0	0	0	0	0
	42								0	0	0	0	0
	43								0	0	0	0	0
	44								0	0	0	0	0
	45								0	0	0	0	0
	46								0	0	0	0	0
	47								0	0	0	0	0
	48								0	0	0	0	0
	49								0	0	0	0	0
	50					0			-0.606501	-0.00405689	-0.610558	-0.610558	0
	51	0	0	0	0	0			0.222308	0.00312	0.225428	-0.367086	-0.0180447
	52	0	0	0	0	0			0.0958398	0.00304638	0.0988862	0.317652	-0.010849
	53	0	0	0	0	0			0.0863238	0.00274824	0.0890721	0.185036	0.00938802
	54	0	0	0	0	0			0.0796252	0.0023634	0.0819886	0.168428	0.00546863
	55	0	0	0	0	0			0.0749603	0.00196824	0.0769285	0.156494	0.0049778
	56	0	0	0	0	0			0.0717611	0.0016018	0.0733629	0.148018	0.0046251
	57	0	0	0	0	0			0.0696155	0.00128118	0.0708967	0.142091	0.00437459
	58	0	0	0	0	0			0.0682236	0.00101095	0.0692346	0.138036	0.00419944
	59	0	0	0	0	0			0.0673672	0.000789118	0.0681563	0.135345	0.00407958
	60	0	0	0	0	0			0.0668872	0.000610503	0.0674977	0.13364	0.00400004
	61	0	0	0	0	0			0.0666674	0.000468823	0.0671362	0.132639	0.00394965
	62	0	0	0	0	0			0.0666231	0.000357765	0.0669809	0.132133	0.00392007
	63	0	0	0	0	0			0.0666925	0.000271544	0.0669641	0.131965	0.00390512
	64	0	0	0	0	0			0.0668307	0.000205139	0.0670359	0.132021	0.00390017
	65	0	0	0	0	0			0.0670049	0.000154338	0.0671592	0.132214	0.00390181
	66	0	0	0	0	0			0.0671915	0.000115698	0.0673072	0.132482	0.00390751
	67	0	0	0	0	0			0.0673735	8.64522e-05	0.06746	0.132778	0.00391542
	68	0	0	0	0	0			0.067539	6.4413e-05	0.0676034	0.13307	0.00392418
	69	0	0	0	0	0			0.0676795	4.78676e-05	0.0677274	0.133333	0.0039328
	70	0	0	0	0	0			0.0648571	1.98815e-05	0.064877	0.130603	0.00394058
	71	0	0	0	0	0			0.0708986	4.92933e-05	0.0709479	0.133907	0.00385989
	72	0	0	0	0	0			0.0679699	2.26177e-05	0.0679925	0.136844	0.00395756
	73	0	0	0	0	0			0.0679701	1.65733e-05	0.0679867	0.13397	0.00404434
	74	0	0	0	0	0			0.0679325	1.21293e-05	0.0679446	0.133922	0.0039594
	75	0	0	0	0	0			0.0678574	8.86684e-06	0.0678663	0.133803	0.00395799
	76	0	0	0	0	0			0.0677454	6.47493e-06	0.0677519	0.133612	0.00395447
	77	0	0	0	0	0			0.0675977	4.72351e-06	0.0676024	0.133352	0.00394884
	78	0	0	0	0	0			0.0674153	3.44259e-06	0.0674187	0.133023	0.00394115
	79	0	0	0	0	0			0.0671997	2.50681e-06	0.0672022	0.132628	0.00393143
	80	0	0	0	0	0			0.0669524	1.82386e-06	0.0669542	0.13217	0.00391976
	81	0	0	0	0	0			0.0666747	1.32593e-06	0.0666761	0.131651	0.00390622
	82	0	0	0	0	0			0.0663684	9.63213e-07	0.0663693	0.131075	0.00389089
	83	0	0	0	0	0			0.0660348	6.99226e-07	0.0660355	0.130443	0.00387385
	84	0	0	0	0	0			0.0656756	5.07248e-07	0.0656761	0.12976	0.00385518
	85	0	0	0	0	0			0.0652922	3.67744e-07	0.0652925	0.129028	0.00383499
	86	0	0	0	0	0			0.064886	2.66444e-07	0.0648863	0.128249	0.00381334
	87	0	0	0	0	0			0.0644586	1.92937e-07	0.0644588	0.127427	0.00379034
	88	0	0	0	0	0			0.0640113	1.39632e-07	0.0640114	0.126565	0.00376605
	89	0	0	0	0	0			0.0635454	1.01001e-07	0.0635455	0.125665	0.00374057
	90	0	0	0	0	0			0.0630622	7.30214e-08	0.0630623	0.12473	0.00371397
	91	0	0	0	0	0			0.062563	5.27671e-08	0.062563	0.123762	0.00368632
	92	0	0	0	0	0			0.0620488	3.81133e-08	0.0620489	0.122763	0.00365771
	93	0	0	0	0	0			0.061521	2.75167e-08	0.061521	0.121736	0.00362819
	94	0	0	0	0	0			0.0609805	1.98579e-08	0.0609806	0.120683	0.00359785
	95	0	0	0	0	0			0.0604285	1.4325e-08	0.0604285	0.119607	0.00356673
	96	0	0	0	0	0			0.0598659	1.03296e-08	0.0598659	0.118508	0.00353492
	97	0	0	0	0	0			0.0592936	7.44578e-09	0.0592936	0.11739	0.00350245
	98	0	0	0	0	0			0.0587126	5.36512e-09	0.0587126	0.116254	0.0034694
	99	0	0	0	0	0			0.057209	3.79371e-09	0.057209	0.114186	0.00343582
	100	0	0	0	0	0			2.49811	9.57978e-09	2.49811	2.55363	0.00337472
				Accumulation in yr 100	0	Gg C					Accumulation in yr 100	2.55363	Gg C
				Accumulation in yr 100	0	kg CO2 eq					Accumulation in yr 100	9.3633e+06	kg CO2 eq
				Total decomposition	0	Gg C					Total decomposition	0.164531	Gg C
				Methane produced	0	Gg CH4					Methane produced	0.109687	Gg CH4
				Methane produced	0	Gg CO2 eq					Methane produced	2.74219	Gg CO2 eq
				CO2 produced	0	Gg CO2 eq					CO2 produced	0.30164	Gg CO2 eq
				Total methane and CO2 produced	0	Gg CO2 eq					Total methane and CO2 produced	3.04383	Gg CO2 eq
					0	kg CO2 eq						3.04383e+06	kg CO2 eq

## Sheet: fossilfuel_substitution
Incineration avoided emissions calcs (assume MSW incineration with electricity and heat used within the process, no export)
	Conversion factor for kg waste (wood, assumed 20% dry) to electric energy	0.386142	kWh/kg
	Conversion factor for kg waste (wood, assumed 20% dry) to heat energy	2.85	MJ/kg
		Mass woodwaste (assume 20% moisture)		MJ heat produced	kWhr electricity produced
	incineration (thin1&2 and harvest1) (primary waste) (unthinned)	0	kg	0	0
	incineration (thin1&2 and harvest1) (primary waste) (thinned)	5.69027e+08	kg	2.19725e+08	1.62173e+09
	incineration (thin1&2 and harvest1) (secondary waste) (unthinned)	0	kg	0	0
	incineration (thin1&2 and harvest1) (secondary waste) (thinned)	1.89353e+08	kg	7.3117e+07	5.39655e+08
Electricity avoided emissions calcs
	Biomass conversion to electricity (UK)	0.386
	Lower heating value wood (dry mass)	19	MJ/kg
		5.3	kWh/kg
	Lower heating value wood (10% MC)	17	MJ/kg
		4.8	kWh/kg
	Electrical output (per kg dry mass)	7.334	kWh/kg

## Sheet: concrete_substitution
Calculation of construction product substitution effect (timber frame wall (i.e. carcassing) replacing masonry wall(s):
															Facts	Sources
	Substitution assumption														70% of CO2 emissions in the sector come from the chemical process of calcining calcium carbonate13 (process emissions) rather than energy use. Can't be reduced without CCU/S	https://assets.publishing.service.gov.uk/government/uploads/system/uploads/attachment_data/file/651222/cement-decarbonisation-action-plan.pdf
Particle board (chip and OSB)	No substitution														Plans to improve process efficiencies and switch to biomass/waste sources for heat generation. Reducing emissions by around 70%.	https://assets.publishing.service.gov.uk/government/uploads/system/uploads/attachment_data/file/651222/cement-decarbonisation-action-plan.pdf
Fibre board (MDF)	No substitution														Although the cement industry uses a range of fuels, the large majority (54%) is coal or petcoke. It also uses 30% refuse derived fuels (waste tyres, plastics etc) and 15% from biomass. It doesn't expect to use much more biomass due to resource constraints.	https://europeanclimate.org/wp-content/uploads/2019/04/Industrial-Transformation-2050.pdf
Pulp	No substitution														This paper says that they will use 40% biomass by 2050. (Replacing coal presumably, since the RDF contribution is also set to rise or stay the same.) Also, cement plants will be 22 per cent more efficient than in 1990	https://cement.mineralproducts.org/documents/MPA_Cement_GHG_Reduction_Strategy_Technical_Document.pdf
Fence poles	No substitution														Baseline scenario could be improved energy effciency (~10%), and decarbonisation of electricity supply (~6% reduction in emissions) with no change to fuel supply of CCS/U.	https://europeanclimate.org/wp-content/uploads/2019/04/Industrial-Transformation-2050.pdf
Pallets and packaging	No substitution														Best case would be increased use of RDF/biomass pluc CCS/U
Fencing	No substitution
Carcassing	Assume replaces mineral materials in house building.
Hoticultural mulch	No substitution
NOTE: Timber frame walls are assumed to be closed panel (i.e. OSB both sides) but the limiting material is assumed to be the carcassing material so OSB is ignored here.
	Materials required per 1m2 of wall
	Area (m2)	Volume (m3)	Mass (kg)		IPCC GWP (kg CO2 eq)	Abiotic depletion (MJ fossil fuels)			Caculation of substitution factors
Timber frame (superstructure)	1	0.0175	7						7	kg	36.9326	kg CO2e
Timber battening (for timber cladding)	1	0.0044	2						3.14685	kg C
Timber cladding	1	0.025						Yr 0	1	kg C	3.20083	kg C
Fibreboard (9mm)	3
Block (140mm dense concrete blocks with 10mm jointing)	1	0.1308	261		28.0471	198.532	These blocks are	Yr 50 (core)
Brick	1	0.0849	126		30.6761	284.445		Yr 100 (FA)
			(Sand)	(Cement)
Mortar (blocks)		0.01	31	9	8.88549	37.9158
Mortar (bricks)		0.02	62	18	17.771	75.8316
Render (cement:sand 1:4) 20mm		0.02	25.4	6.8	6.78616	29.3717
Emissions per m2 of external wall
	Blocks		Bricks		Mortar		Render (20mm, cement and sand 1:4)		Total		Displaced emissions per m2 of wall
	kg CO2 eq	MJ fossil fuels	kg CO2 eq	MJ fossil fuels	kg CO2 eq	MJ fossil fuels	kg CO2 eq	MJ fossil fuels	kg CO2 eq	MJ fossil fuels	kg CO2 eq	MJ fossil fuels	Wall type displaced
Block and brick	28.0471	198.532	30.6761	284.445	26.6565	113.747			85.3797	596.724	0	0	None
Double block and render	56.0942	397.063			17.771	75.8316	6.78616	29.3717	80.6513	502.266	0	0	None
Closed panel timber frame, block and render clad	28.0471	198.532			8.88549	37.9158	6.78616	29.3717	43.7188	265.819	36.9326	236.447	Single block wall
Closed panel timber frame, brick clad			30.6761	284.445	17.771	75.8316			48.4471	360.277	36.9326	236.447	Single block wall
Closed timber frame, timber clad											80.6513	502.266	Double block wall and render
CLT?
							or				85.3797	596.724	Brick wall + block wall
		unthinned	thinned
	Assumed % carcassing loss at construction site (offcuts etc):	0.095	0.095
	Assumed % of carcassing that is used in timber frames:	0.905	0.905
	Assumed mass of carcassing used in timber frames (harvest1):	0	455135	tonnes /ha
	Assumed mass of carcassing used in timber frames (harvest2):	0	0	tonnes/ha
	Area of timber frame wall produced (harvest1):	0	6.50193e+07	m2	Note: timber frame wall will also have OSB sheets but it is assumed that the carcassing is the limiting material, also the product life of OSB already reflects that some ends up in construction applications. We are only interested in bricks/mortar displacement effects here. Also, this is only accounting for external walls, not internal walls. However, similar displacement is likely to occur for i…
	Area of timber frame wall produced (harvest2):	0	0	m3
	Displaced emissions:	GWP (kg CO2eq)		FF depletion (MJ eq)
		unthinned	thinned	unthinned	thinned
	Option 1: replacement of block wall (harvest1)	0	2.40133e+09	0	1.53736e+10
	Option 1: replacement of block wall (harvest2)	0	0	0	0
	Option 2: timber clad, replacement of double block and render wall (harvest1)	0	5.24389e+09	0	3.2657e+10
	Option 2: timber clad, replacement of double block and render wall (harvest1)	0	0	0	0
	Option 3: timber clad, replacement of block wall and brick wall (harvest2)	0	5.55133e+09	0	3.87986e+10
	Option 3: timber clad, replacement of block wall and brick wall (harvest2)	0	0	0	0
Table 6 Estimates of volumes of wood used in different house types (Sadler 2010) (From Robson et al (2014)).						Read Report (2009) - Suttie et al (2009)
	Wood usage t/m2	Wood usage (t/house) based on average house size of 88 m2	Wood usage (m3/house) based on density of 0.45 t m23		Wood application	Wood usage m3/house	Wood usage t/house	Wood usage t/m2 - assuming 88m2 house	Carcassing t/ house	Carcassing t/m2 - assuming 88m2 house
Traditional build	0.04	3.52	1.58		Timber frame	6	2.694	0.0306136	1.796	0.0204091
Timber frame brick clad	0.06	5.28	2.38		Walls	2	0.898	0.0102045
Timber frame timber clad	0.09	7.92	3.56		Structural floors and cassettes	2	0.898	0.0102045
					Trusssed rafters	2.6	1.1674	0.0132659
					Totals		5.6574	0.0642886	These numbers are similar to (Sadler, 2010)

## Sheet: S7_LCI_summary
Process stage	Input/output/process	Data source	Units	Thinned		Emissions factors (EF)	EF source	Units	Ecoinvent
				In	Out	GWP			In	Out
Planting (1&2)	Tree seedlings	GH	Item(s)	7.74012e+08		0.120859	Ecoinvent
	15 tonne 360 Excavator	GH	hrs	464407		65.4656	Ecoinvent
	Pesticides (acetamiprip)	Industry recommended	kg	25759.1			Ecoinvent
Forest management	Harvester (diesel consumption)	GH	hrs	1.20746e+06		55.8236	Ecoinvent
	Forwarder (diesel consumption)	GH	hrs	1.20746e+06		45.552	Ecoinvent
	Harvested wood	CBM-CFS3	m3		1.37518e+07		IPCC 2006
Transport (forest to processor)	>32 t truck, EURO6	GH	t.km	1.9096e+09			Ecoinvent
Debarking	Harvested wood	CBM, GH	m3	1.1634e+07				m3
	Diesel	Ecoinvent	MJ	1.02501e+07				MJ	0.0118435
	lubricating oil	Ecoinvent	kg	9095.12				kg	1.0509e-05
	bark chips	GH, FR conversions factors	kg		8.65459e+08	20.2254	Ecoinvent	kg		1
	Debarked wood	GH, FR conversions factors	m3		1.03875e+07
Sawing	diesel (internal transport)	Ecoinvent	MJ	1.05022e+08				MJ	26.1371
	electricity, medium voltage	Ecoinvent	kWh	7.02299e+07				kWh	17.4784
	lubricating oil	Ecoinvent	kg	382034				kg	0.0950782
	debarked wood	GH, FR conversions factors	m3	7.30563e+06				m3	1.45727
	sawnwood	JJ	m3		4.0181e+06	24.7508	Ecoinvent	m3		1
	sawmill residues	JJ	kg		1.14129e+09			tonnes		x
Drying (of sawn timber)	electricity, medium voltage	Ecoinvent	kWh	6.71023e+07				kWh	16.7
	sawnwood	JJ	m3	4.0181e+06				m3	1.04167
	sawnwood - dried (u=20%)	Assume no loss in volume during drying	m3		4.0181e+06	28.6362	Ecoinvent	m3		1
Planing	electricity, medium voltage	Ecoinvent	kWh	3.484e+07				kWh	8.67077
	sawnwood (carcassing) dried (u=20%)	JJ	m3	4.0181e+06				m3	1.04476
	sawnwood (carcassing) planed	Assume no loss in volume (accounted for in 'sawing')	m3		4.0181e+06	35.1635	Ecoinvent	m3		1
	sawmill residues	JJ	kg		1.14129e+09
Chemical treatment	electricity, medium voltage	Ecoinvent	kWh	708223				kWh	0.000714286
	wood preservative	Ecoinvent	kg	9.91512e+08				kg	1
	sawn wood (fencing) dried (u=20%)	JJ	kg	6.88297e+08				kg	1
	debarked wood (fence poles)	GH,FR conversion factor	kg	3.03215e+08
	preserved wood	Assume no vol change	kg		9.91512e+08	0.0114909	Ecoinvent	kg		1
Particle board production	electricity, medium voltage	Ecoinvent	kWh	3.45192e+08				kWh	101.081
	heat	Ecoinvent	MJ	4.05036e+09				MJ	1186.05
	resin	Ecoinvent	kg	1.69277e+08				kg	49.5686
	debarked wood (chip)	GH	kg	5.9675e+08				kg
	sawmill residues	JJ	kg	7.00596e+08				kg
	recycled wood	FR conversion factor	kg	1.10877e+09				kg
	particle board	WPIF data	m3		3415000	262.113	Ecoinvent	m3		1
Fibre board production
	electricity	Ecoinvent	kWh	685822000				kWh	500.6
	heat	Ecoinvent	MJ	4757462000				MJ	3472.6
	resin	Ecoinvent	kg	16303000				kg	11.9
	debarked wood (chip)	GH, FR conversion factors	kg	5.9675e+08
	sawmill residues	JJ	kg	6.47847e+08
	fibre board	WPIF data	m3		1370000	98.2199	Ecoinvent	m3		1
Woodchip production	electricity, medium voltage	Ecoinvent	kWh	7.13584e+07				kWh	0.0258
	lubricating oil	Ecoinvent	kg	5642.29				kg	2.04e-06
	harvested wood (virgin) - 'woodfuel'	FR statistics	kg	7.6583e+08				kg	1
	recovered waste wood	WRA	kg	2000000000
	wood chips, wet, measured as dry mass	FR statistics&WRA	kg		2.76583e+09	0.0114909	Ecoinvent	kg		1
Biomass energy	electricity, low voltage	Ecoinvent	kWh		2.02846e+10			kWh	7.334
	wood chips, wet, measured as dry mass	FR statistics&WRA	kg	2.76583e+09			Direct conversion from C content to CO2 eq	kg	0.069808
	heat	Ecoinvent	MJ		5.25508e+10	0.00205023	Ecoinvent (infrastructure & consumables)	MJ	19	1
Graphics paper production	electricity	Ecoinvent	kWh	3.46741e+08				kWh	2.824
	debarked wood - 'pulp'	FR conversion factor	m3	343795				m3	0.002693
	paper, newsprint (virgin)	FR conversion factor	kg		1.22784e+08	1.40592	Ecoinvent	kg		1
Graphics paper production (recycled)	electricity	Ecoinvent	kWh	1.59647e+08				kWh	1.59999
	recycled paper	GH, FR conversion factors	kg	9.97801e+07				m3	0.00108399
	paper, newsprint (recycled)	Assumed equal to recycled paper mass	kg		9.97801e+07	1.05627	Ecoinvent	kg		1
Paperboard production	electricity	Ecoinvent	kWh	1.74731e+07				kWh	0.0700966
	debarked wood - 'pulp'	GH, FR conversion factor	GH	343795
	board box	GH, FR conversion factor	kg		2.49272e+08	0.922571	Ecoinvent	kg		1
HWP in use	carbon accumulated in HWP	IPCC	kg C	2.40973e+09			IPCC 2006
Landfill	waste wood	IPCC, Defra	kg	2.87738e+07			IPCC 2006
	waste paper	IPCC, Defra	kg	2.9334e+07			IPCC 2006
Incineration	waste wood	IPCC, Defra	kg	7.58376e+08			Conversion of biogenic C to CO2eq
	waste paper	IPCC, Defra	kg	15399.8
	electricity	Ecoinvent	kWh		2.16138e+09
	heat	Ecoinvent	MJ		2.92842e+08
Avoided construction materials	Area of concrete block and mortar wall (replaced by timber frame wall) (harvest 1&2)	Industry standard	m2	6.50193e+07		36.9326	Ecoinvent
Avoided fossil fuels	Avoided natural gas (high pressure)	Ecoinvent	m3	3.14693e+09			Ecoinvent	m3	0.155139	1
	(Avoided heavy fuel oil)	Ecoinvent	kg				Ecoinvent
	(Avoided coal)	Ecoinvent	kg				Ecoinvent
Vol natural gas (HP) needed to produce 1MJ heat	0.0269906	m3
Vol natural gas (HP) needed to produce 1kWh	0.155139	m3

## Sheet: S8_decarb_proj
	Time period
Sub-sector	2020-2029	2030-2039	2040-2049	2050-2059
Mobile plant (forestry operations)	0.13	0.33	0.67	1
Timber transport	0.13	0.33	0.67	1
Sawmills	0.3876	0.6215	0.8199	0.923
Wood fuel	0.3876	0.6215	0.8199	0.923
Wood panels	0.25	0.6	0.7	0.79
Electricity grid	0.5	0.77	0.95	1
Gas grid	0.05	0.1	0.2	0.3
Shipping	0.1	0.33	0.67	0.95
Substitution credits
Cement	0.05	0.1	0.2	0.33

[truncated: 2 more sheets: mulch_C_storage, biogenic_C_ems]
