# Supplementary material for: Circular wood use can accelerate global decarbonisation but requires cross-sectoral coordination
Source: Nat Commun. 2023 Oct 25;14:6766. doi: 10.1038/s41467-023-42499-6 (PMC10600095; doi:10.1038/s41467-023-42499-6)
Supplement: Supplementary file 7 — Supplementary Dataset4 [file 41467_2023_42499_MOESM7_ESM.xlsx]

## Sheet: Description of worksheets
Note to reader:
This workbook is adapted from a previous study, hence there are elements of it that are not in use in this study. We have deleted whole sheets that are not relevant but the remaining sheets contain some cells within that are not used. We have 'faded/greyed out' cells that are not used in the calculations for this study in order to attempt to provide greater clarity and tracability. Please disrega…
The 'material flow' sheet cacluates the flow of wood through the value chain from the forest gate to end products. This spreadsheet then drives the GWP calculation - scaling the unit-impact factors in the 'database' to UK flows.
The 'GWP_impact' sheet is where all GWP impacts are calculated and presented.
The 'database' sheet contains impact fators from Ecoinvent v.3.539 using OpenLCA v1.7.4.
The 'Decarb_proj' sheet contains the decarbonisation assumptions used in the study - which are pasted and applied to the results for all wood use scenarios in Supplementary Information S5&S6.
The 'C_model' sheet contains Forest C ecosystem data from the CBM-CFS3 model output, with appropriate conversioni factors applied to calculated harvested wood volumes and tonnages. These tonnages scale GWP impacts to UK wood flows.

## Sheet: material_flow
The product breakout data here will be used to calculate emissions from timber processing in each of the identifed manufacturing processes. Wood product/residues data from the ecoinvent processes (e.g. sawmilling) will not be used to feed into other ecoinvent processes that use these residues as a feedstock (e.g. biomass, wood panels) - where UK site specific material flow data has already been c…												data imported from another spreadsheet
Repeat this page but for tonnes C. The green tonnes are needed only for calcuating emissions in Ecoinvent, where the process is in tonnes. For HWP C storage calcs, the figures can remain in tonnes of C, to minimise unit conversion errors.												data used in LCA
												conversion factors
Product breakout from thins - calculation of tonnages going to each manufacturing process/use
	Green tonnes	Dry tonnes	m3	tonnes C
thin1 (yr21)	0	0	0	0
thin2 (yr71)	0	0	0	0
																			2.76533	(m3/tonne) - density of freshly felled SS
Sorting:								Debarking:							Timber use summary		>75% thinned (green tonnes)		>75% thinned (m3)
	Thinned	Sorted products	Thinned									Thinned				Thinned	Thinning 1 (yr 21)	Thinning 2 (yr 71)	Thinning 1 (yr 21)	Thinning 2 (yr 71)
Chip/Fuel/Pulp	0.666667	Panel boards logs	0.333333	particle board	0.75	0.25	To debarking	particle board				0.223214	To particle board manufacturing		Particle board	0.223214	0	0	0	0
				fibre board	0.25	0.0833333	To debarking	fibre board				0.0744048	To fibre board manufacturing		Fibre board	0.0744048	0	0	0	0
		Fuel logs	0.333333				To biomass (electricity)								Biomass (heat)	0
		Pulp logs	0					Pulp logs				0			Biomass (electricity)	0.369048	0	0	0	0
Fencing	0.333333	Fencing (fence poles)	0.333333				To debarking	Fencing (fence poles)				0.297619	To fence poles		Pulp	0	0	0	0	0
								Bark	0.0714286	horticultural mulch	0.5	0.0357143	To horticulture		Fence poles	0.297619	0	0	0	0
		Mass of woodchips, wet (measured as dry mass) - (thin1)	0	kg (dry mass)						biomass	0.5	0.0357143	To biomass (electricity)		Pallets and packaging	0	0	0	0	0
		Mass of woodchips, wet (measured as dry mass) - (thin2)	0	kg (dry mass)											Fencing	0	0	0	0	0
								Vol. of debarked timber (thin1):	0	m3					Carcassing	0	0	0	0	0
								Vol. of debarked timber (thin2):	0	m3					Hoticultural mulch	0.0357143	0	0	0	0
								Mass of chemically treated timber(thin1)	0	kg						1	0	0	0	0
								Mass of chemically treated timber(thin2)	0	kg
								Mass of particle board produced (thin1)	0	tonnes					Mass horticultural mulch (thin1)	0	tonnes C
								Mass of particle board produced (thin2)	0	tonnes					Mass horticultural mulch (thin1)	0	tonnes C
								Mass of fibre board produced (thin1)	0	tonnes					Mass of biomass (electricity) (thin1)	0	kg CO2 eq
								Mass of fibre board produced (thin2)	0	tonnes					Mass of biomass (electricity) (thin2)	0	kg CO2 eq
								Vol of particle board produced (thin1)	0	m3					Mass of biomass (electricity) (thin1)	0	kg (dry mass)
								Vol of particle board produced (thin2)	0	m3					Mass of biomass (electricity) (thin2)	0	kg (dry mass)
								Vol of fibre board produced (thin1)	0	m3					Mass of biomass to be pelleted (thin1)	0	kg (dry mass)
								Vol of fibre board produced (thin2)	0	m3					Mass of biomass to be pelleted (thin2)	0	kg (dry mass)
															Electricity from biomass (thin1)	0	kWh
															Electricity from biomass (thin2)	0	kWh
Product breakout from harvests - calculation of tonnages going to each manufacturing process/use
	Green tonnes	Dry tonnes	m3	tonnes C
harvest1 (no thin) (yr50)	597.317	311.103	860.302	155.396
harvest2 (no thin) (yr100)	610.374	317.903	879.108	158.793
harvest1 (thinned) (yr50)	9.54801e+06	4.97292e+06	1.37518e+07	2.48397e+06
harvest2 (thinned) (yr100)	0	0	0	0
Green/fresh wood density (@oven dry mass, fresh volume)	0.36162	g/cm3
conversion factor from m3 dry wood to kg dry wood (20% mc)	449	kg/m3
Wood panels - Factor to wood raw material underbark	2.5	m3 (of green tonnes underbark = 1 tonnes of wood panel)
particle board density	1.54	m3/tonne			183.539
fibre board (MDF) density	1.667	m3/tonne
Newsprint - Factor to wood raw material underbark	2.8	m3 (of green tonnes underbark = 1 tonnes of newsprint)
Paperboard - Factor to wood raw material underbark	2.5	m3 (of green tonnes underbark = 1 tonnes of 'other' paper and paperboard)
Conversion factor from kg wet woodchips (measured as dry mass) to 1kWh electricity (in CHP plant)	0.841478	kg/KWh
Conversion factor from kg (dry weight) wood to electricity in biomass power plant	7.334	kWh/kg
Conversion factor from kg wet woodchips (measured as dry mass) to 1MJ heat in industrial boiler	0.069808	kg/MJ	14.325
Conversion factor for kg waste (wood, assumed 20% dry) to electric energy	1.39	MJ/kg	0.386142	kWhr/kg
Conversion factor for kg waste (wood, assumed 20% dry) to heat energy	2.85	MJ/kg
Debarking conversion factor	1.12																																			0.674167		0.37936
moisture content of green wood	0.92
Vol natural gas (HP) needed to produce 1MJ heat	0.0269906	m3
	Sorting (forest gate):										Debarking:							Sawmilling:											Timber use summary			No thin (green tonnes)		Thinned (>75%) (green tonnes)		No thin (m3)		Thinned (>75%) (m3)
Product groups	Unthinned	Thinned			Sorted products:		Unthinned	Thinned		Debarked products	Unthinned	Thinned			Unthinned	Thinned				Unthinned	Thinned			Sawmill products		Unthinned	Thinned			Unthinned	Thinned	Harvest1 (yr 50)	Harvest2 (yr 100)	Harvest1 (yr 50)	Harvest2 (yr 100)	Harvest1 (yr 50)	Harvest2 (yr 100)	Harvest1 (yr 50)	Harvest2 (yr 100)						UK baseline model data (pasted from UK baseline)
Chip/Fuel/Pulp	0.210707	0.145119	Panel board logs	0.131	Particle board (chip and OSB)	0.5	0.0138013	0.00950531	To debarking	Particle board logs					0.0123226	0.00848688	To particle board manufacturing.												Particle board	0.12631	0.134334	75.4471	77.0963	1.28262e+06	0	208.636	213.197	1.84733e+06	0		0.0501439	0.0483822	Pulp and paper		0.05
					Fibre board (MDF)	0.5	0.0138013	0.00950531	To debarking	Fibre board logs					0.0123226	0.00848688	To fibre board manufacturing												Fibre board	0.0653822	0.0655848	39.0539	39.9076	626204	0	107.997	110.358	901908	0		0.199919	0.272824	Wood panel		0.266228
			Fuel logs	0.481			0.10135	0.0698023	To biomass (electricity)						n/a	n/a													Biomass (heat)	0.0668188	0.0548449	39.912	40.7844	523659	0	110.37	112.783	754215	0		0.0388885	0.0497022	Fence poles		0.0491071
			Pulp logs	0.387			0.0815435	0.0561611	To debarking	Pulp logs					0.0728067	0.0501439	To pulp and paper manufacturing												Biomass (electricity)	0.194027	0.131746	115.895	118.429	1.25791e+06	0	320.489	327.495	1.81174e+06	0		0.186591	0.208405	Wood fuel		0.217121
Fencing (fence poles)	0.0519192	0.0435551			Fence pole logs		0.0519192	0.0435551	To debarking	Fence pole logs					0.0463564	0.0388885	To fence pole manufacturing												Pulp	0.0728067	0.0501439	43.4887	44.4393	478774	0	120.261	122.89	689568	0		0.179441	0.0846574	Carcassing		0.080904
																													Fence poles	0.0463564	0.0388885	27.6895	28.2947	371308	0	76.5706	78.2444	534786	0		0.070308	0.105822	Fencing		0.111473
Reds/Bars/Pallet	0.168714	0.169668			Pallet logs		0.168714	0.169668	To debarking	Pallet logs					0.150638	0.151489	To sawmilling	sawn timber (JJ):	0.5	0.0753188	0.0757447	p&p	0.85	p&p material		0.064021	0.064383		Pallets and packaging	0.157393	0.169741	94.0134	96.0685	1.62069e+06	0	259.979	265.662	2.33424e+06	0		0.169741	0.0906919	P&P		0.0998103
																						fencing	0.1	fencing material		0.00753188	0.00757447		Fencing	0.0631285	0.070308	37.7077	38.532	671301	0	104.274	106.554	966860	0		0.104823	0.139516	Other		0.125357
																						carcassing	0.05	carcassing		0.00376594	0.00378723		Carcassing	0.159437	0.179441	95.2342	97.3159	1.7133e+06	0	263.354	269.111	2.46763e+06	0
																		chips and sawdust:	0.5	0.0753188	0.0757447	panel boards	0.6	Particle board material	0.5	0.0225956	0.0227234		Other/Horticultural mulch	0.0481307	0.104823	28.7493	29.3777	1.00086e+06	0	79.5013	81.2392	1.44151e+06	0		0.999855	1
																								Fibre board material	0.5	0.0225956	0.0227234			0.999789	0.999855	597.191	610.245	9.54662e+06	0	1651.43	1687.53	1.37498e+07	0
																						biomass	0.4	biomass (heat)	0.6	0.0180765	0.0181787	To biomass (heat)
																								biomass (electricity)	0.4	0.012051	0.0121191	To biomass (electricity)		unthinned	thinned
Greens	0.56866	0.641658			Green logs		0.56866	0.641658	To debarking	Green logs					0.507732	0.572909	To sawmilling	sawn timber:	0.6	0.304639	0.343745	carcassing	0.511	carcassing		0.155671	0.175654		Mass of particle board produced (harvest1)	43.4659	738932	tonnes
							unthinned	thinned														fencing	0.1825	fencing material		0.0555967	0.0627335		Mass of particle board produced (harvest2)	44.4161	0	tonnes
	1					Mass of woodchips, wet (measured as dry mass) (harvest1)	31530.2	3.47121e+08	kg													p&p	0.3065	p&p material		0.0933719	0.105358		Mass of fibre board produced (harvest1)	22.4994	360763	tonnes
						Mass of woodchips, wet (measured as dry mass) (harvest2)	32219.5	0	kg									chips and sawdust:	0.4	0.203093	0.229163	panel boards	0.6	Particle board material	0.75	0.0913918	0.103124		Mass of fibre board produced (harvest2)	22.9912	0	tonnes
																								Fibre board material	0.25	0.0304639	0.0343745		Vol of particle board produced (harvest1)	66.9375	1.13796e+06	m3
																						biomass	0.4	biomass (heat)	0.6	0.0487423	0.0549992	To 'other' i.e. horticultural mulch	Vol of particle board produced (harvest2)	68.4007	0	m3
																								biomass (electricity)	0.4	0.0324948	0.0366662	To biomass (heat)
										Bark	0.0962614	0.0996485	Horticultural mulch	0.5	0.0481307	0.0498242	To horticulture												Vols of fibre board produced (harvest1)	37.5064	601392	m3
													Biomass	0.5	0.0481307	0.0498242	To biomass (electricity)					unthinned	thinned						Vol of fibre board produced (harvest2)	38.3263	0	m3
											unthinned	thinned									Vol. of sawn timber (harvest1):	326.879	5.76873e+06	m3					Amount of horticultural mulch (harvest1)	7.4793	260379	tonnes C
										Vol. of debarked timber (harvest1):	690.116	1.14195e+07	m3								Vol. of sawn timber (harvest2):	334.024	0	m3		% output split of sawn products:			Amount of horticultural mulch (harvest2)	7.64279	0	tonnes C
										Vol. of debarked timber (harvest2):	705.201	0	m3								Vol. of planed timber (harvest1):	137.164	2.46763e+06	m3		0.553545	pp
										Mass newsprint produced (harvest1)	11.185	123137	tonnes								Vol. of planed timber (harvest2):	140.162	0	m3		0.145	fencing		Mass of biomass (heat) (harvest1)	38072.3	4.99522e+08	kg CO2 eq
										Mass newsprint produced (harvest2)	11.4295	0	tonnes								Mass of chemically treated timber(harvest1)	42291.4	6.74239e+08	kg		0.301455	carcassing		Mass of biomass (heat) (harvest2)	38904.5	0	kg CO2 eq
										Mass paperboard produced (harvest1)	12.5272	137914	tonnes								Mass of chemically treated timber(harvest2)	43215.8	0	kg		1			Mass of biomass (heat) (harvest1)	10383.4	1.36233e+08	kg
										Mass paperboard produced (harvest2)	12.801	0	tonnes																Mass of biomass (heat) (harvest2)	10610.3	0	kg
																													Heat produced from biomass (havest 1)	148742	1.95154e+09	MJ
																													Heat produced from biomass (havest 2)	151993	0	MJ
																													Mass of biomass (electricity) (harvest1)	110553	1.19993e+09	kg CO2 eq
																													Mass of biomass (electricity) (harvest2)	112970	0	kg CO2 eq
																													Mass of biomass (electricity) (harvest1)	60362.1	6.55161e+08	kg
																													Mass of biomass (electricity) (harvest2)	61681.6	0	kg
																													Electricity produced from biomass (harvest1)	442696	4.80495e+09	kWh
																													Electricity produced from biomass (harvest2)	452373	0	kWh
Product breakout for recycled/end-of-life material - calculation of tonnages going to each secondary manufacturing process or solid waste disposal site (SWDS):
Assume only one recycle then waste wood goes to incineration.
		% of initial harvest going to each recycling/SWDS process at end of primary use.													% of initial harvest going to each recycling/SWDS process at end of primary use.
		thin	harvest (unthinned)	harvest (thinned)			thin	harvest (unthinned)	harvest (thinned)											thin	harvest (unthinned)	harvest (thinned)
% wood waste collected/recycled:	0.797546	0.47473	0.492889	0.525022	particle board production	0.800144	0.379852	0.394382	0.420093				% wood waste collected/recycled:					Wood collected	particle board production	0.0291667	0.0326422	0.0338819
					biomass (energy production)	0.199856	0.0948777	0.0985069	0.104929										biomass (energy production)	0.0541667	0.0606213	0.0629235
% wood waste to SWDS:	0.202454	0.120508	0.125118	0.133275	incineration	0.963446	0.116103	0.120544	0.128403				% wood waste to SWDS:						incineration	0.449567	0.503138	0.522246
					landfill	0.0365545	0.00440512	0.00457362	0.00487179										landfill	0.0623382	0.0697665	0.072416
% paper collected/recycled:	0.999152	0	0.072745	0.0501013	paper production	1	0	0.072745	0.0501013				% paper collected/recycled:					Paper collected	paper production	0	0.0204555	0.0140882
% paper to SWDS:	0.000848394	0	6.17688e-05	4.25417e-05	incineration	0.0908928	0	5.61434e-06	3.86674e-06				% paper to SWDS:						incineration	0	0.000278343	0.000191702
					landfill	0.909107	0	5.61544e-05	3.8675e-05										landfill	0	0.00391134	0.00269384
						sums:	0.595238	0.690813	0.708441	(rest goes to biomass or mulch)
From Defra 2018 'UK Statistics on Waste datasets' (mainly 2016 data):
Year	EWC-STAT code	EWC-STAT description	Hazardous/Non-hazardous split	Energy recovery	Incineration	Recovery other than energy recovery - Except backfilling	Recovery other than energy recovery - Backfilling	Deposit onto or into land	Land treatment and release into water bodies	Total waste sent to final treatment
2016	07.2	Paper & cardboard wastes	Total	19213.1	320.87	4.1383e+06	0	3209.33	0	4.16104e+06
2016	07.5	Wood wastes	Total	609329	745645	2.43951e+06	137073	28290.8	0	3.95985e+06
		2016	wood waste only			paper waste only
		UK waste treatment	t/yr			t/yr
	Collection	recovery (not energy)	2.43951e+06	0.638151	0.800144	4.1383e+06	0.994534	0.995379
		energy recovery	609329	0.159395	0.199856	19213.1	0.00461738	0.0046213
	SWDS	incineration	745645	0.195053	0.963446	320.87	7.71129e-05	0.0908928
		landfill	28290.8	0.0074006	0.0365545	3209.33	0.000771281	0.909107
				1			1
		I haven't included the 'energy recovery' and 'recovery other than energy recovery' figures to calculate these %s above. This is because I already used the FC sankey diagram to calculate timber waste to energy production. And because it is assumed that the decay rate used for each product accounts for reuse e.g. of pallets or construction site timber (but not recycling, where the product is proces…

## Sheet: GWP_impact
											Summary of harvest1 primary timber use impacts (i.e. not including recovered wood or recycled uses)					Condensed summary for purposes of presentation					Alternative condensed summary for purposes of presentation
Processes	System inputs/output	Quantity	Units	Abiotic depletion (fossil fuels) - CML-IA baseline		IPCC GWP 100a - IPCC 2013 GWP 100a (kg CO2eq)							Abiotic depletion (fossil fuels) - CML-IA baseline	IPCC GWP 100a - IPCC 2013 GWP 100a (kg CO2eq)									Tonnes CO2e per year (2020 baseline)
Site establishment																	Summary	MJ	kg CO2e			MJ	Scope 1,2&3	Scope 1&2	Scope 3	Scope 4			% contribution to total value chain GWP impact (Scopes 1,2&3)
Land use change	Displacement of low intensity UK beef production	#REF!	kg CO2 eq			#REF!					Planting	Market for tree seedlings	1.94056e+08	1.74123e+07		Nursery	Market for tree seedlings	1.94056e+08	1.74123e+07		Forestry Operations	1.27826e+09	87903.2	87768.4	134.873	0.0393998			0.0384196	Forestry ops
	Scenario 1: Replacement of displaced low intensity UK beef production with sustainable high intensity beef production in Europe	#REF!	kg CO2eq		0	#REF!	#REF!					Clearing brash and mounding (ready for planting) - 'delimbing with excavator' used.	2.18487e+08	1.52014e+07		Forest mgt	Clearing brash and mounding (ready for planting) - 'delimbing with excavator' used.	2.18487e+08	1.52014e+07		Timber transport	2.69065e+09	165050	165050					0.0721378	transport
	Scenario 2: Replacement of displaced low intensity UK beef production with expansion of average production in Brazil	#REF!	kg CO2eq			#REF!						Application of pesicides (weevil)	2.03942e+06	134873			Application of pesicides (weevil)	2.03942e+06	134873		Sawmills	9.09223e+09	633458	625711	7747.59				0.276863	sawmills
	Scenario 2: Conversion of tropical forestry to expand beef production in Brazil.	#REF!	kg CO2eq		0	#REF!	#REF!				Forest mgt	Thinning - harvester	8.50094e+07	390.765			Thinning/harvesting	8.63673e+08	5.51547e+07		Wood Panel Production	1.7562e+10	1.18905e+06	698075	490980				0.519696	wood panels
Conversion of grassland to forestry (above ground biomass loss) - DELETE?	1 ha of grassland converted to forest	#REF!	kg CO2 eq			#REF!						Thinning - forwarder	7.00087e+07	4.9361e+06		Transport (forest to processor to distributor)	Forest to processor	2.69065e+09	1.6505e+08		Wood Fuel Production	2.59796e+09	212514	212514					0.092883	wood fuel production
Land clearing and irrigation	Machine hours - excavator	15	hrs	14113.9		981.984						Harvest - harvester	3.88615e+08	2.76532e+07		Sawmill	Debarking	3.41335e+09	2.30964e+08		Avoided emissions		-6.25565e+06			-6.25565e+06			1
Herbicide application (manual)	Herbicide (glyphosphate)	0.84	g	128.69	14242.6	9.41773	#REF!					Harvest - forwarder	3.2004e+08	2.2565e+07			Sawing	2.0927e+09	1.42781e+08		Increased HWP C storage:		-508971
											Transport (forest to processor)	Forest to processor - thin	0	0			Drying (of sawn timber)	2.32568e+09	1.65195e+08		Forestry and Wood Processing		2.28798e+06	1.78912e+06
Planting (1&2)												Forest to processor - harvest	2.69065e+09	1.6505e+08			Planing	1.15684e+09	8.67707e+07		Pulp and paper	4.92582e+10	4.12766e+06
Market for tree seedlings	Tree seedlings (planting1)	3.87006e+08	seedlings	1.94056e+08		1.74123e+07					Sawmill	Debarking - thin	0	0			Chemical treatment	1.03667e+08	7.74759e+06		Imports emissions change		263093
	Tree seedlings (planting2)	25000	seedlings	12535.7		1124.81						Debarking - harvest	3.41335e+09	2.30964e+08		Particle board production	Particle board production	1.61041e+10	5.96546e+08		Increased forest rotation impact		-1.41516e+06
Clearing brash and mounding (ready for planting) - 'delimbing with excavator' used.	Machine hours (planting1)	232204	hrs	2.18487e+08		1.52014e+07						Sawing	2.0927e+09	1.42781e+08		Fibre board production	Fibre board production	1.45785e+09	5.92509e+08
	Machine hours (planting2)	15	hrs	14113.9		981.984						Drying (of sawn timber)	2.32568e+09	1.65195e+08		Woodfuel production&use	Woodchip/pellet production	7.67291e+08	6.24934e+07
Application of pesicides (weevil)	Pesticides (planting1)	12879.6	g	2.03942e+06		134873						Planing	1.15684e+09	8.67707e+07		Paper production	Graphics paper (virgin newsprint) - cascading	1.20806e+10	1.05444e+09
	Pesticides (planting2)	0.832	g	131.743	4.1461e+08	8.71259	3.27507e+07					Chemical treatment - thin	0	0			Graphics paper (recycled newsprint)	1.55748e+10	1.32034e+09
												Chemical treatment - harvest	1.03667e+08	7.74759e+06			Paperboard (Corrugated board box) - cascading	2.16029e+10	1.75288e+09
Forest growth	Net ecosystem C change over 100 yr period (not incl HWP)	-1.17596e+07	tonnes CO2	0	0	-1.17596e+10	-1.17596e+10				Particle board production	Particle board - thin	0	0		Woodfuel production&use (waste wood)	Woodchip production - cascading	1.83067e+09	1.50021e+08		Carcassing avoided emissions (concrete_substitution, D48 pasted from BAU workbook):
												Particle board - harvest	5.36625e+09	2.98273e+08		Avoided emissions			-6.25565e+09	30	-2.40133e+09
Thinning (1&2)	Machine hours - harvester (thin1)	108362	hrs	8.50094e+07		6.04914e+06					Fibre board production	Fibre board - thin	0	0		Increase in HWP C storage benefits:			-5.08971e+08
	Machine hours - harvester (thin2)	7	hrs	5491.48		390.765						Fibre board - harvest	6.39956e+08	5.90687e+07		Imports emissions change			2.63093e+08
	Machine hours - forwarder (thin1)	108362	hrs	7.00087e+07		4.9361e+06					Biomass combustion	Woodchip production (wet) - thin	0	0		Increased forest rotation impact			-1.41516e+06
	Machine hours - forwarder (thin2)	7	hrs	4522.46	1.55028e+08	318.864	1.09859e+07					Woodchip production (wet) - harvest	5.33714e+07	3.98872e+06
												Wood pellet production - harvest	0	0
												Wood pellet production - thin	7.13919e+08	5.85047e+07
Harvesting (rotation 1&2)	Machine hours - harvester (harvest1)	495368	hrs	3.88615e+08		2.76532e+07					Paper production	Graphics paper (virgin newsprint)	1.98342e+09	1.73121e+08
	Machine hours - harvester (harvest2)	32	hrs	25103.9		1786.35						Paperboard (Corrugated board box)	1.56807e+09	1.27235e+08
	Machine hours - forwarder (harvest1)	495368	hrs	3.2004e+08		2.2565e+07					Wood panel production	Cascading wood use - Wood panel production	1.64363e+10	9.13583e+08
	Machine hours - forwarder (harvest2)	32	hrs	20674.1	7.087e+08	1457.66	5.02215e+07				Biomass combustion (primary waste)	Woodchip production (wet)	5.70251e+07	4.26178e+06
											Biomass combustion (secondary waste)	Woodchip production (wet)	9.95462e+07	7.43961e+06
Transport (forest to wood processor)	Transport to processor sites (thin1)	0	t*km	0		0					Paper - cascading	Graphics paper (recycled newsprint)	1.24682e+09	1.05698e+08
	Transport to processor sites (thin2)	0	t*km	0		0						Paperboard (Corrugated board box)	1.27429e+09	1.03397e+08
	Transport to processor sites (harvest1)	1.9096e+09	t*km	2.69065e+09		1.6505e+08
	Transport to processor sites (harvest2)	0	t*km	0	2.69065e+09	0	1.6505e+08
Debarking	Volume of merchantable timber debarked (thinning 1)	0	m3	0		0		2018 paper and paperboard production UK (000's metric tonnes):
	Volume of merchantable timber debarked (thinning 2)	0	m3	0		0		packaging	1900
	Volume of merchantable timber debarked (harvest 1)	1.14195e+07	m3	3.41335e+09		2.30964e+08		tissue	750
	Volume of merchantable timber debarked (harvest 2)	0	m3	0	3.41335e+09	0	2.30964e+08	graphics and other	1250
								total	3900
Sawing	Volume of sawn timber (harvest1)	5.76873e+06	m3	2.0927e+09		1.42781e+08
	Volume of sawn timber (harvest2)	0	m3	0	2.0927e+09	0	1.42781e+08
											Extra data/calcs to reconcile actual value chain impact, by including recovered waste contribution:
Drying (of sawn timber)	Volume of dried timber (harvest 1)	5.76873e+06	m3	2.32568e+09		1.65195e+08
	Volume of dried timber (harvest 2)	0	m3	0	2.32568e+09	0	1.65195e+08				2020 wood panel production UK:
												Wet tonnes
Planing	Volume of planed timber (harvest1)	2.46763e+06	m3	1.15684e+09		8.67707e+07						Roundwood	Sawmill Products	Reclaimed Wood
	Volume of planed timber (harvest2)	0	m3	0	1.15684e+09	0	8.67707e+07				Wood Use	1310000	1535000	982000	0.345167
Chemical treatment	Mass of chemically treated wood (thin1)	0	kg	0		0				Tonnes particle board/yr	UK & Ireland production (m3)		GWP of resins used (kg CO2e)	% of total GWP
	Mass of chemically treated wood (thin2)	0	kg	0		0			0.286311	821836	MDF	1370000	4.27622e+08	0.481302
	Mass of chemically treated wood (harvest1)	6.74239e+08	kg	1.03667e+08		7.74759e+06			Potential % contribution of recovered MDF	0.486715	OSB	1100000	1.4312e+08	0.344993		0.400638	i.e. around 40% of the impact of wood panel production is from resins used
	Mass of chemically treated wood (harvest2)	0	kg	0	1.03667e+08	0	7.74759e+06				Particleboard	2315000	3.01203e+08
Particle board production	Volume of particle board (thin1)	0	m3	0		0					Virgin material used in fibre board:		2.05459e+06	m3 (green tonnes)
	Volume of particle board (thin2)	0	m3	0		0							0.149405	as % of total harvest
	Volume of particle board (harvest1)	1.13796e+06	m3	5.36625e+09		2.98273e+08					Virgin material used in particle board:		2.21753e+06		0.4
	Volume of particle board (harvest2)	0	m3	0	5.36625e+09	0	2.98273e+08						0.161254
			m3								So, roughly equal quantities of virgin material are used in fibreboard andparticleboard, respective.
Fibre board production	Volume of fibre board (thin1)	0	m3	0		0					The actual split of virgin material, adjusted to match the material flow diagram, would be roughly 13% for MDF and 14% for particle board. (This tallies up with 'material flow' sheet)
	Volume of fibre board (thin2)	0	m3	0		0					0.13	1.24124e+06
	Volume of fibre board (harvest1)	601392	m3	6.39956e+08		5.90687e+07					0.14	1.33672e+06	2.57796e+06
	Volume of fibre board (harvest2)	0	m3	0	6.39956e+08	0	5.90687e+07
											According to Ecoinvent unit processes for particle board		49.6	kg fomaldehyde resin /m3 particle board
Biomass combustion											According to Ecoinvent unit process for MDF		46.36	kg fomaldehyde resin /m3 MDF
											According to Ecoinvent unit process for MDF		41.79	kg melamine formaldehyde resin / m3 MDF
Woodchip production (wet)	Mass of woodchips, wet (measured as dry mass) - (thin1)	0	kg	0		0
	Mass of woodchips, wet (measured as dry mass) - (thin2)	0	kg	0		0					2020 Waste wood fuel production		1680000000	kg (dry)		(Pasted from UK baseline workbook)
	Mass of woodchips, wet (measured as dry mass) - (harvest1)	3.47121e+08	kg	5.33714e+07		3.98872e+06					Avoided emissions from waste wood fuel		-2.16541e+09	kg CO2e		-2.57786e+09
	Mass of woodchips, wet (measured as dry mass) - (harvest2)	0	kg	0		0									i.e.	4.12458e+08	difference from UK baseline
Wood pellet production	Wood pellets, measured as dry mass - (thin1)	0	kg	0		0					Increased HWP C storage due to material flow shift to hier:		-215638	t CO2e
	Wood pellets, measured as dry mass - (thin2)	0	kg	0		0
	Wood pellets, measured as dry mass - (harvest1)	6.55161e+08	kg	7.13919e+08		5.85047e+07					Impact of increased hierarchy on level wood panel manufacturing:
	Wood pellets, measured as dry mass - (harvest2)	0	kg	0		0					Fibreboard produced would be:		601392	m3	360763	tonnes	0.561028	lower	0.209013
Heat production (embodied emissions)	Heat from biomass (woodchips) (thin1)	0	MJ	0		0					Particle board would be:		2.27591e+06	m3			0.333555	lower
	Heat from biomass (woodchips) (thin2)	0	MJ	0		0					i.e. production would drop by roughly 33% & 56%
	Heat from biomass (woodchips) (harvest1)	1.95154e+09	MJ	2.20406e+07		4.00111e+06					Use this % reduction calc to reduce the process emissions in the summary tables above.
	Heat from biomass (woodchips) (harvest2)	0	MJ	0		0					i.e. this would therefore increase dependency on imports for woodpanels but reduce dependency on sawnwood
Electricity production (embodied emissions)	Electricity from biomass (woodchips/pellets) (thin1)	0	kWh
	Electricity from biomass (woodchips/pellets) (thin2)	0	kWh								Circularity impact
	Electricity from biomass (woodchips/pellets) (harvest1)	4.80495e+09	kWh								If up to 400kt of recovered MDF was recycled it would allow UK MDF production to return to this level.						730763	0.889184
	Electricity from biomass (woodchips/pellets) (harvest2)	0	kWh								Increased UK HWP C storage impact due to MDF recycling:			-293333	tCO2e
Combustion (biogenic emissions)	Mass biomass (thin1)	0	kg CO2 eq			0					(Emissions from additional rMDF manufacturing is included in fibreboard manufacturing emissions above.)
	Mass biomass (thin2)	0	kg CO2 eq			0					Reduced harvest volume due to MDF recycling (at 400ktonnes/year)			1000000	green m3/yr equivalent
	Mass biomass (harvest1)	0	kg CO2 eq			0								0.0727178	of current UK harvest		So if baseline is harvesting over 50 yrs, this has the impact of increasing UK rotation length to
	Mass biomass (harvest2)	0	kg CO2 eq		7.89331e+08	0	6.64945e+07										53.921	yrs
																or increasing it by	0.0784204
Paper production																	tonnes CO2
Graphics paper (virgin newsprint)	Mass newsprint (harvest1)	1.23137e+08	kg	1.98342e+09		1.73121e+08										Average annual impact of lengthened rotation (from 50 to 54 yrs)	-446935	100 yr average
	Mass newsprint (harvest2)	0	kg	0		0											-1.41516e+06	28 yr average	(most of the C gain is achieved by 2050, with marginal continued net C sequestration continuing thereafter).
Paperboard (Corrugated board box)	Mass paperboard (harvest1)	1.37914e+08	kg	1.56807e+09		1.27235e+08
	Mass paperboard (harvest2)	0	kg	0	3.55149e+09	0	3.00356e+08
											Altered UK production (for calculating import substitution/increase)
Horticultural mulch degradation	Mass horticultural mulch (thin1) - emitted (biogenic)	0	kg CO2 eq			0						Change in amount (%)	Change in amount (m3)	Change in amount (tonnes)	GWP (kg CO2e/m3)	Manufacturing impact (kg CO2e)
	Mass horticultural mulch (thin2) - emitted	0	kg CO2 eq			0					carcassing	-0.098537	-1.35506e+06		100.665	-1.36407e+08
	Mass horticultural mulch (harvest1) - emitted	0	kg CO2 eq			0					fencing	0.0411653	566096		67.7345	3.83442e+07
	Mass horticultural mulch (harvest2) - emitted	0	kg CO2 eq			0	0				P&P	-0.0699306	-961670		67.7345	-6.51383e+07
Horticultural mulch C storage	Mass horticultural mulch (thin1) - stored in soil	0	kg CO2 eq			0					Total (sawnwood)		-1.75063e+06	-786035		-1.63201e+08
	Mass horticultural mulch (thin2) - stored in soil	0	kg CO2 eq			0					fibreboard		0	0	648.517	0
	Mass horticultural mulch (harvest1) - stored in soil	-2.91787e+08	kg CO2 eq			-2.91787e+08					particle board		1.13909e+06	739669	377.136	4.29592e+08
	Mass horticultural mulch (harvest2) - stored in soil	0	kg CO2 eq		0	0	-2.91787e+08				Total (wood panels)	0	1.13909e+06	739669		4.29592e+08
											Wood fuel	0.0305299	419841	212072	0.101144	2.14499e+07
Cascading wood use - Wood panel production	Volume of particle board (thin1&2 and harvest1 cascaded)	3.48545e+06	m3	1.64363e+10	1.64363e+10	9.13583e+08	9.13583e+08							0.012508	Total	2.87841e+08
														13248000
Cascading wood use - biomass combustion (primary waste)											Assume transport mix of substituted imports:
Woodchip production (wet)	Mass of woodchips, wet (measured as dry mass) (thin1&2 and harvest1 cascaded)	3.70885e+08	kg	5.70251e+07		4.26178e+06						distance - sawnwood (Sweden) (km)	distance - wood panels (Germany)	distance - wood fuel/pellets (Germany)	GWP (kg CO2e/tkm)	Sawnwood transport impact (kg CO2e)	Wood panels transport impact(kg CO2e)	Wood fuel transport impact(kg CO2e)
Electricity production (embodied emissions)	Electricity from biomass (woodchips/pellets) (thin1&2 and harvest1 cascaded)	2.72007e+09	kWh								ship	1000	600	600	0.0113061	-8.88699e+06	5.01766e+06	1.43863e+06
Electricity production (biogenic emissions by yr 100)	Mass biomass (thin1&2 and harvest1 cascaded)	0	kg CO2eq		5.70251e+07	0	4.26178e+06				rail	1000	400	400	0.0621258	-4.8833e+07	1.8381e+07	5.27006e+06
											road	200	200	200	0.0864316	-1.35877e+07	1.27862e+07	3.66595e+06
Cascading wood use - biomass combustion (secondary waste)											total					-7.13077e+07	3.61848e+07	1.03746e+07	-2.47482e+07
Woodchip production (wet)	Mass of woodchips, wet (measured as dry mass) (thin1&2 and harvest1 cascaded)	6.47437e+08	kg	9.95462e+07		7.43961e+06
Electricity production (embodied emissions)	Mass of woodchips, wet (measured as dry mass) (thin1&2 and harvest1 cascaded)	4.7483e+09	kWh								Total impact (manufacturing& transport)			2.63093e+08	kg CO2e
Electricity production (biogenic emissions by yr 100)	Electricity from biomass (woodchips/pellets) (thin1&2 and harvest1 cascaded)	0	kg CO2eq		9.95462e+07	0	7.43961e+06
						0
Cascading paper use - paper manufacturing
Graphics paper (recycled newsprint)	Mass recycled newsprint (harvest1 cascaded)	1.00067e+08	kg	1.24682e+09		1.05698e+08
Paperboard (Corrugated board box)	Mass paperboard (harvest1 cascaded)	1.12075e+08	kg	1.27429e+09	2.52111e+09	1.03397e+08	2.09096e+08
Waste treatment (from primary and secondary use)
Incineration (biogenic C)	primary product wastes	0	kg CO2eq			0
	secondary product wastes	0	kg CO2eq		0	0	0
Landfill (emissions)	primary product wastes	8.70948e+06	kg CO2eq			8.70948e+06
	secondary product wastes	3.18716e+06	kg CO2eq		0	3.18716e+06	1.18966e+07
Landfill (storage)	primary product wastes	356599	kg CO2eq			-356599
	secondary product wastes	9.12871e+06	kg CO2eq		0	-9.12871e+06	-9.48531e+06
Primary avoided emissions (FF/product substitution)	Start here - do heat
Timber used in construction of timber frame houses - substituting mineral built houses (harvest1)	Avoided emissions (harvest1)		kg CO2eq	-3.40979e+10		-5.32603e+09				Probably calculate all construction emissions subn in the C graph page on an annual basis and then link the total to this page.
Timber used in construction of timber frame houses - substituting mineral built houses (harvest2)	Avoided emissions (harvest2)		kg CO2eq	0	-3.40979e+10	0	-5.32603e+09
Biomass (electricity) (thin 1)	100% gas substitution (thin1)	0	kWh	0		0
Biomass (electricity) (thin 2)	100% gas substitution (thin2)	0	kWh	0		0
Biomass (heat) (harvest 1)	Coal substitution (harvest1)	0	MJ	0		0
Biomass (electricity) (harvest 1)	100% gas substitution (harvest1)	4.80495e+09	kWh	-2.88536e+10		-1.68892e+09
Biomass (heat) (harvest 2)	Coal substitution (harvest2)	0	MJ	0		0
Biomass (electricity) (harvest 2)	100% gas substitution (harvest2)	0	kWh	0		0
Biomass (electricity) (construction waste) (harvest 1)	100% gas substitution (construction waste, harvest1)	1.24255e+08	kWh	-7.46152e+08		-4.36752e+07
Biomass (electricity) (construction waste) (harvest 2)	100% gas substitution (construction waste, harvest2)	0	kWh	0	-2.95998e+10	0	-1.73259e+09
Secondary avoided emissions (FF/product substitution)
Biomass (heat) (primary waste)	Coal substitution (thin1&2 and harvest1&2 primary waste)	0	MJ	0		0				Probably calculate all biomass FF subn in the C graph page on an annual basis and then link the total to this page.
Biomass (electricity) (primary waste)		2.72007e+09	kWh	-1.6334e+10		-9.5609e+08				Probably calculate all biomass FF subn in the C graph page on an annual basis and then link the total to this page.
Biomass (heat) (secondary waste)	Natural gas substitution (thin1&2 and harvest1&2 secondary waste)		MJ	0		0				Probably calculate all biomass FF subn in the C graph page on an annual basis and then link the total to this page.
Biomass (electricity) (secondary waste)		4.7483e+09	kWh	-2.85135e+10	-4.48475e+10	-1.669e+09	-2.62509e+09			Probably calculate all biomass FF subn in the C graph page on an annual basis and then link the total to this page.
Incineration (primary waste)	Coal substitution - heat (thin1&2 and harvest1&2 primary waste)	2.19067e+08	MJ	-2.51414e+08		-3.02068e+07
	Natural gas substitution - electricity (thin1&2 and harvest1&2 primary waste)	1.61687e+09	kWh	-9.70925e+09		-5.6832e+08
Incineration (secondary waste)	Coal substitution - heat (thin1&2 and harvest1&2 secondary waste)	7.64296e+07	MJ	-8.77153e+07		-1.05388e+07
	Natural gas substitution - electricity (thin1&2 and harvest1&2 secondary waste)	5.64104e+08	kWh	-3.38744e+09		-1.9828e+08
				Sum (mix BAU):	-1.34358e+10		-8.07346e+08
				Sum (gas + coal sub):
HWP C storage In Use	Mass of C in HWPs (primary use, not including biomass)	-1.57885e+09	kg CO2eq		0	-1.57885e+09	-1.87063e+09
HWP C storage In Recycled Use	Mass of C in HWPs (recycled use, not including biomass)	-1.19106e+09	kg CO2eq		0	-1.19106e+09	-1.19106e+09
HWP C sotrage in CCS technology
Indirect landuse change	Scenario 1: Replacement of displaced low intensity UK beef production with sustainable high intensity beef production in Europe	#REF!	kg CO2eq		0	#REF!	#REF!
	Scenario 2: Replacement of displaced low intensity UK beef production with expansion of average production in Brazil	#REF!	kg CO2eq			#REF!
	Scenario 2: Conversion of tropical forestry to expand beef production in Brazil.	#REF!	kg CO2eq		0	#REF!	#REF!

## Sheet: database
ecoinvent
				MJ	kg Sb eq	molc H+ eq	CTUe	kg P eq	CTUh	CTUh	kBq U235 eq	kg CO2 eq	kg N eq	kg CFC-11 eq	kg NMVOC eq	molc N eq
		number	units	Abiotic depletion (fossil fuels) - CML-IA baseline	Abiotic depletion - CML-IA baseline	Acidification - ILCD 2011 Midpoint+	Freshwater ecotoxicity - ILCD 2011 Midpoint+	Freshwater eutrophication - ILCD 2011 Midpoint+	Human toxicity, cancer effects - ILCD 2011 Midpoint+	Human toxicity, non-cancer effects - ILCD 2011 Midpoint+	Ionizing radiation HH - ILCD 2011 Midpoint+	IPCC GWP 100a - IPCC 2013 GWP 100a	Marine eutrophication - ILCD 2011 Midpoint+	Ozone depletion - ILCD 2011 Midpoint+	Photochemical ozone formation - ILCD 2011 Midpoint+	Terrestrial eutrophication - ILCD 2011 Midpoint+	Water use (Midpoint, per country, pre-defined factors) (m3)
tree seedling production, in unheated greenhouse | tree seedling, for planting | APOS, U	Europe	1	seedling	0.50143	8.646e-08	0.000277777	0.569312	3.42831e-05	3.17402e-09	1.43483e-08	0.0184021	0.0449923	5.41056e-05	5.15943e-09	0.000126585	0.000614238	16.8243
delimbing__with_excavator_based_processor___delimbing_sorting__excavator_based_processor___APOS__U		1	hr	940.928	5.58146e-05	0.30252	133.034	0.00410371	2.37207e-06	6.15263e-06	4.62644	65.4656	0.105299	1.16928e-05	0.332684	1.15399
forwarding__forwarder___forwarding__forwarder___APOS__U	Europe	1	hr	646.065	8.8374e-05	0.247409	139.544	0.00349948	1.54172e-06	4.91649e-06	3.27672	45.552	0.0907906	7.88765e-06	0.280214	0.993297
harvesting__forestry_harvester___harvesting__forestry_harvester___APOS__U	Eurpoe	1	hr	784.497	0.000106711	0.268127	152.262	0.00524459	2.06932e-06	5.5751e-06	4.09142	55.8236	0.094825	9.43504e-06	0.286174	0.994182
debarking, softwood, in forest | sawlog and veneer log, softwood, debarked, measured as solid wood | APOS, U	Europe	1	m3	298.905	4.12979e-05	0.127389	73.4745	0.00198636	6.89731e-07	2.97856e-06	1.62039	20.2254	0.0481056	3.62111e-06	0.245352	0.507988
sawing, softwood | sawnwood, softwood, raw | APOS, U - CH	Switzerland	1	m3	362.765	7.82131e-05	0.141588	165.826	0.0049142	1.78977e-06	4.5503e-06	8.8664	24.7508	0.0510452	5.13816e-06	0.492935	0.520911
beam, softwood, raw, kiln drying to u=20% | sawnwood, beam, softwood, raw, dried (u=20%) | APOS, U - CH	Switzerland	1	m3	403.153	9.23012e-05	0.271296	268.388	0.00931741	2.40346e-06	2.42108e-05	15.3332	28.6362	0.109754	6.27379e-06	0.670964	1.18965
planing, beam, softwood, u=20% | sawnwood, beam, softwood, dried (u=20%), planed | APOS, U	Switzerland	1	m3	468.805	0.000328615	0.302673	367.415	0.0120905	4.30315e-06	2.56519e-05	18.4688	35.1635	0.110341	7.14044e-06	0.688728	1.25511
wood chips production, softwood, at sawmill | wood chips, wet, measured as dry mass | APOS, U	Switzerland	1	kg	0.153754	3.6873e-08	6.63476e-05	0.127341	4.99945e-06	1.12225e-09	3.20558e-09	0.01171	0.0114909	2.10589e-05	2.99615e-09	0.000175948	0.000234164
wood preservation, dipping/immersion, solvent-based preservative, outdoor use, no ground contact | wood preservation, dipping/immersion method, organic solvent-based, outdoor use, no ground contact | APOS, U	Europe	1	kg	0.153754	3.6873e-08	6.63476e-05	0.127341	4.99945e-06	1.12225e-09	3.20558e-09	0.01171	0.0114909	2.10589e-05	2.99615e-09	0.000175948	0.000234164
particle board production, for indoor use | particle board, for indoor use | APOS, U	Europe	1	m3	4715.7	0.00133524	1.89756	2206.79	0.106208	1.67455e-05	0.000125755	42.8515	262.113	0.372916	3.63999e-05	1.9174	5.39137
fibreboard production, soft, from wet & dry processes | fibreboard, soft | APOS, U	Europe	1	m3	1064.12	0.0997087	1.24681	4741.83	0.0998406	1.66906e-05	0.000440972	1527.63	98.2199	0.250392	7.64907e-06	0.585315	2.25047
corrugated board box production | corrugated board box | APOS, U	Europe	1	kg	11.37	6.78489e-06	0.00468492	12.2464	0.000546841	6.95755e-08	5.47091e-07	0.129669	0.922571	0.00192251	1.03675e-07	0.00291519	0.0127384
paper production, newsprint, recycled | paper, newsprint | APOS, U	Europe	1	kg	12.4598	5.11069e-06	0.00708735	11.3463	0.000894629	8.49798e-08	6.85283e-07	0.41284	1.05627	0.00121814	1.37324e-07	0.00292708	0.0117229
paper production, newsprint, virgin | paper, newsprint | APOS, U	Europe	1	kg	16.1074	3.25353e-06	0.0102639	16.4942	0.00140497	1.27911e-07	8.10085e-07	0.718207	1.40592	0.0017966	1.75753e-07	0.00435211	0.0179
transport, freight, lorry >32 metric ton, EURO6 | transport, freight, lorry >32 metric ton, EURO6 | APOS, S	Europe	1	t*km	1.40901	1.60014e-07	0.000277298	0.323387	7.08703e-06	2.43963e-09	2.18487e-08	0.00714727	0.0864316	5.9266e-05	1.7292e-08	0.00024979	0.000646366
market for pesticide, unspecified | pesticide, unspecified | APOS, S	Global	1	kg	158.345	0.000935411	0.111114	134.236	0.00625152	5.92368e-07	3.70944e-06	0.93792	10.4719	0.0215687	1.818e-05	0.0403494	0.134135
market for glyphosate | glyphosate | APOS, S	Global	1	kg	153.202	5.74811e-05	0.0623796	112.783	0.016472	7.30337e-07	3.89019e-06	1.42958	11.2116	0.0136647	2.51536e-06	0.0338686	0.118489
concrete_block_production___concrete_block___APOS__U	Germany	1	kg	0.760657	4.12841e-07	0.000441634	0.680338	2.35897e-05	8.68814e-09	3.02671e-08	0.00485773	0.10746	0.00011916	6.92514e-09	0.000351612	0.00133522
clay_brick_production___clay_brick___APOS__U	Europe	1	kg	2.2575	5.66933e-07	0.000751046	0.900311	3.83033e-05	9.81487e-09	3.1051e-08	0.014305	0.243461	0.000196745	2.01282e-08	0.000660321	0.00219829
silica_sand_production___silica_sand___APOS__U	RoW	1	kg	0.366175	4.85843e-08	0.000297202	0.169096	1.02121e-05	1.57278e-09	8.83632e-09	0.00140846	0.0367496	5.19869e-05	2.24381e-09	0.000156917	0.000561795
cement_production__Portland___cement__Portland___APOS__U	Europe, not including switzerland	1	kg	2.9516	3.5655e-07	0.00211455	1.29226	9.83457e-05	1.17968e-08	7.44442e-08	0.0363833	0.860695	0.000547428	2.62893e-08	0.00152378	0.00626251
market for gravel, round | gravel, round | APOS, U	Switzerland	1	kg	0.0708325	3.20006e-08	3.65095e-05	0.0367052	1.03658e-06	4.44116e-10	1.64646e-09	0.00133391	0.0050514	1.28315e-05	9.53125e-10	3.84343e-05	0.000146708	2.09858
wood pellet production | wood pellet, measured as dry mass | APOS, U	Europe	1	kg	1.08969	2.56898e-07	0.000900909	1.26223	7.60226e-05	8.76616e-09	1.2384e-07	0.0414783	0.0892982	0.00032805	1.05529e-08	0.000721924	0.00306722	46.0644
market for urea formaldehyde resin | urea formaldehyde resin | APOS, U	Europe	1	kg	51.7974	1.74399e-05	0.0179089	20.0436	0.000637423	1.34179e-07	8.26465e-07	0.162111	2.62317	0.00220114	4.13219e-07	0.00703932	0.0465838	214.83
market for melamine formaldehyde resin | melamine formaldehyde resin | APOS, U	RER	1	kg	78.3498	2.81864e-05	0.0356614	33.0823	0.00110805	2.1118e-07	1.35417e-06	0.283463	4.55905	0.00395663	6.38011e-07	0.0111505	0.100399	413.516
market for phenolic resin | phenolic resin | APOS, U	Europe	1	kg	80.4506	1.37236e-05	0.0159284	27.8398	0.00129345	1.93567e-07	8.71317e-07	0.267616	3.52202	0.00288288	1.92686e-07	0.0156154	0.0300688	422.51
market for sawnwood, softwood, dried (u=20%), planed | sawnwood, softwood, dried (u=20%), planed | APOS, U	Europe	1	m3	1259.1	0.000432552	0.721996	723.964	0.0334959	8.40703e-06	3.82926e-05	10.5962	100.665	0.221972	1.12854e-05	0.696272	2.46373	18451.6
market for sawnwood, softwood, raw, dried (u=20%) | sawnwood, softwood, raw, dried (u=20%) | APOS, U	Europe	1	m3	907.535	0.000175846	0.451877	426.536	0.0163879	4.72113e-06	1.68639e-05	6.39384	67.7345	0.144176	9.32794e-06	0.478087	1.5613	8863.39
market for particle board, for indoor use | particle board, for indoor use | APOS, U	Global	1	m3	6173.98	0.00154311	3.09884	2659.3	0.113705	2.10777e-05	0.000133463	36.6444	377.136	0.537128	4.88317e-05	2.36333	7.15414	55519.7
medium density fibre board production, uncoated | medium density fibreboard | APOS, U	Europe	1	m3	10249.7	0.00617169	4.56691	7186.16	0.291656	7.46594e-05	0.000354443	77.5877	648.517	0.824154	7.97252e-05	3.01249	12.7017	105061
transport, freight train | transport, freight train | APOS, U	Germany	1	t.km	0.659524	1.00766e-07	0.000328089	0.665217	6.50144e-05	9.16377e-09	2.3915e-08	0.0101738	0.0621258	9.70835e-05	4.54985e-09	0.000243985	0.00111713	9.41693
transport, freight, sea, transoceanic ship | transport, freight, sea, transoceanic ship | APOS, U	Global	1	t.km	0.154883	2.77883e-09	0.00028789	0.0239894	1.53392e-06	3.10581e-10	9.30701e-10	0.00101495	0.0113061	5.68872e-05	1.8045e-09	0.000166439	0.00063355	0.850709
market for wood pellet | wood pellet, measured as dry mass | APOS, U	Europe	1	kg	1.27104	2.88621e-07	0.000968395	1.30948	7.69727e-05	9.13206e-09	1.26692e-07	0.0423704	0.101144	0.00035216	1.27699e-08	0.000795916	0.00333088	46.4443
Energy options:
heat production, at hard coal industrial furnace 1-10MW | heat, district or industrial, other than natural gas | APOS, U	Europe, not including switzerland	1	MJ	1.14766	1.04611e-08	0.00129092	0.454288	4.6172e-05	5.43223e-09	2.00144e-08	0.00226131	0.137889	0.000150374	1.5789e-09	0.000449034	0.00158471	2.36199
electricity production, natural gas, combined cycle power plant | electricity, high voltage | APOS, S	UK	1	kWhr	6.00498	3.09083e-08	0.000205244	0.0749588	2.18764e-06	1.29817e-09	4.48992e-09	0.0109731	0.351495	8.92389e-05	2.64917e-08	0.000273055	0.00097544
heat production, softwood chips from forest, at furnace 1000kW | heat, district or industrial, other than natural gas | APOS, U	Switzerland	1	MJ	0.011294	1.08031e-08	0.000138757	0.118739	4.31908e-06	7.08561e-10	3.29042e-08	0.00198746	0.00205023	6.38209e-05	3.15442e-10	0.000174568	0.000731326
electricity production, oil | electricity, high voltage | APOS, U	UK	1	kWh	18.3435	1.37118e-07	0.0206919	1.72686	2.72296e-05	8.82953e-09	5.27268e-08	0.0876008	1.31574	0.00189077	2.36016e-07	0.00602096	0.0194109
heat production, natural gas, at industrial furnace >100kW | heat, district or industrial, natural gas | APOS, U	Europe, not including switzerland	1	MJ	1.12477	4.04356e-09	5.85161e-05	0.0271245	1.02361e-06	3.5043e-10	8.62575e-10	0.000751822	0.0697039	1.62234e-05	8.78606e-09	5.98617e-05	0.000176936	0.456143
electricity production, hard coal | electricity, high voltage | APOS, U		1	kWhr	11.9715	1.36866e-07	0.00863701	6.2804	0.000590097	7.57945e-08	3.21779e-07	0.0127078	1.07352	0.00118021	1.28285e-08	0.00324916	0.0120935
electricity, from municipal waste incineration to generic market for electricity, medium voltage | electricity, medium voltage | APOS, U	UK	1	kWh	11.9283	1.48093e-06	0.00174341	1.6824	5.37888e-05	1.1368e-08	1.6178e-07	0.102386	0.162145	0.000351541	6.22369e-07	0.00106951	0.00472135
heat and power co-generation, wood chips, 6667 kW, state-of-the-art 2014 | electricity, high voltage | APOS, S	UK (adapted from Swiss plant)	1	kWh	0.517431	1.03938e-07	0.00201059	0.865926	3.82338e-05	5.83971e-09	3.504e-07	0.00273667	0.0470077	0.000580937	1.56797e-08	0.00164229	0.00975876
heat and power co-generation, wood chips, 6667 kW, state-of-the-art 2014 | electricity, high voltage | APOS, S	Switzerland	1	kWh	0.0414702	4.50208e-08	0.0019241	0.874706	4.42402e-05	5.31397e-09	4.1622e-07	0.000249337	0.0141264	0.000934794	9.94992e-09	0.00247717	0.0105774
electricity production, natural gas, 10MW | electricity, high voltage | APOS, U	UK	1	kWhr	12.2267	4.50965e-08	0.00153827	0.15813	5.56223e-06	2.99717e-09	7.44826e-09	0.00160198	0.725365	0.00064381	1.08931e-07	0.00186349	0.00704602
heat production, heavy fuel oil, at industrial furnace 1MW | heat, district or industrial, other than natural gas | APOS, U	Europe, not including switzerland	1	MJ	1.36116	1.00256e-08	0.000779861	0.108482	2.36206e-06	6.40024e-10	4.85989e-09	0.00670277	0.0959011	5.85369e-05	1.75148e-08	0.000219738	0.000639041
electricity production, solar tower power plant, 20 MW | electricity, high voltage | APOS, U	RoW (but actually S Africa)	1	kWh	0.592123	2.40157e-07	0.000242661	0.898927	9.99888e-06	7.17951e-09	1.50104e-08	0.00106843	0.0476725	3.58222e-05	3.60043e-09	0.000101839	0.000332292	3.34869

## Sheet: C_model
Exported from CBM-CFS3 (summary tables at bottom of spreadsheet)
Annual C stock - total ecosystem (tonnes C)- no thin						Annual C stock - total ecosystem (tonnes C) - >75% thin						Annual C stock - total ecosystem (tonnes C) - natural (zero mgt)				Ecosystem transfers - Softwood harvest (biomass) (tonnes C) - no thin						Ecosystem transfers - Softwood harvest (biomass) (tonnes C) - >75%thin
Time Step(GH model (no thin) average soil Default Simulation As	Total Ecosystem(GH model (no thin) podzolic soil Default Simula	Total Ecosystem(GH model (no thin) luvisolic soil Default Simul	Total Ecosystem(GH model (no thin) gleysolic soil v2 Default Si	Total Ecosystem(SSYC18 no_thin Default Simulat		Time Step	Total Ecosystem(GH model (thinned) podzolic soil Default Simula	Total Ecosystem(GH model (thinned) luvisolic soil Default Simul	Total Ecosystem(GH model (thinned) gleysolic soil v3 Default Si	Total Ecosystem(SSYC18 int_thin Default Simulation Assumption)		Time Step	Total Ecosystem(Afforestation 50BL50C v3 Default Simulation Ass			Time Step(GH model (no thin) average soil Default Simulation As	Softwood Harvest (Biomass)(SSYC18 no_thin Default Simulation A					Time Step '(Biomass)(SSYC18 int_thin Default Simulation	Softwood Harvest (Biomass)(SSYC18 int_thin Default Simulation A
0	74	40	106	81		0	74	40	106	81		0	81			0	0					0	0
1	73.8542	39.9664	105.749	80.8766		1	73.8258	39.938	105.72	80.8365		1	80.8429			1	0					1	0
2	74.0025	40.2265	105.792	81.1243		2	73.8871	40.1111	105.676	80.975		2	80.9424			2	0					2	0
3	74.5329	40.8684	106.217	81.8133		3	74.2773	40.6128	105.962	81.5		3	81.3393			3	0					3	0
4	75.5072	41.9537	107.087	82.9895		4	75.0664	41.513	106.646	82.4699		4	82.0617			4	0					4	0
5	76.9725	43.5298	108.448	84.6853		5	76.3112	42.8686	107.787	83.9295		5	83.1297			5	0					5	0
6	78.9653	45.6329	110.337	86.9229		6	78.0585	44.7261	109.43	85.9132		6	84.5573			6	0					6	0
7	81.5123	48.2899	112.78	89.716		7	80.3459	47.1236	111.614	88.4465		7	86.3534			7	0					7	0
8	84.6315	51.5188	115.796	93.0704		8	83.2027	50.09	114.368	91.5466		8	88.5221			8	0					8	0
9	88.3327	55.3293	119.395	96.9852		9	86.6501	53.6467	117.712	95.2236		9	91.0637			9	0					9	0
10	92.6184	59.7239	123.578	101.454		10	90.7013	57.8068	121.661	99.4808		10	93.9745			10	0					10	0
11	97.4843	64.6983	128.342	106.464		11	95.3624	62.5764	126.22	104.315		11	97.2478			11	0					11	0
12	102.92	70.2422	133.676	112		12	100.633	67.9548	131.388	109.719		12	100.874			12	0					12	0
13	108.91	76.3402	139.564	118.042		13	106.505	73.9354	137.159	115.68		13	104.842			13	0					13	0
14	115.435	82.9726	145.988	124.568		14	112.968	80.506	143.521	122.183		14	109.137			14	0					14	0
15	122.472	90.1162	152.924	131.554		15	120.006	87.6502	150.458	129.207		15	113.744			15	0					15	0
16	129.993	97.7446	160.345	138.975		16	127.596	95.3474	157.948	136.731		16	118.646			16	0					16	0
17	137.971	105.829	168.223	146.802		17	135.716	103.574	165.967	144.732		17	123.824			17	0					17	0
18	146.376	114.34	176.527	155.008		18	144.339	112.303	174.49	153.185		18	129.261			18	0					18	0
19	155.173	123.243	185.225	163.565		19	153.434	121.504	183.487	162.063		19	134.936			19	0					19	0
20	164.329	132.504	194.282	172.442		20	162.971	131.146	192.924	171.337		20	138.961			20	0					20	0
21	173.81	142.09	203.664	181.61		21	158.915	127.195	188.769	166.535		21	143.702			21	0					21	11.6462
22	183.576	151.961	213.332	191.038		22	166.98	135.365	196.736	174.253		22	148.506			22	0					22	0
23	193.591	162.08	223.248	200.695		23	175.682	144.171	205.34	182.581		23	153.352			23	0					23	0
24	203.816	172.409	233.375	210.547		24	184.92	153.513	214.479	191.425		24	159.692			24	0					24	0
25	214.209	182.906	243.671	220.564		25	194.605	163.302	224.067	200.704		25	165.832			25	0					25	0
26	224.668	193.468	254.033	231.345		26	204.55	173.35	233.915	210.764		26	175.455			26	0					26	0
27	234.728	203.631	263.995	241.379		27	214.201	183.104	243.469	220.383		27	184.967			27	0					27	0
28	244.741	213.747	273.912	251.368		28	223.916	192.922	253.088	230.067		28	194.39			28	0					28	0
29	254.714	223.822	283.789	261.316		29	233.686	202.794	262.761	239.806		29	203.739			29	0					29	0
30	264.651	233.861	293.63	271.229		30	243.501	212.71	272.48	249.591		30	213.027			30	0					30	0
31	274.423	243.735	303.307	280.978		31	253.618	222.929	282.501	259.679		31	219.105			31	0					31	0
32	284.166	253.579	312.955	290.697		32	263.768	233.181	292.556	269.8		32	225.133			32	0					32	0
33	293.884	263.397	322.577	300.391		33	273.948	243.461	302.641	279.952		33	231.118			33	0					33	0
34	303.577	273.192	332.176	310.061		34	284.152	253.766	312.75	290.127		34	237.067			34	0					34	0
35	313.25	282.964	341.754	319.711		35	294.377	264.091	322.881	300.325		35	242.985			35	0					35	0
36	322.33	292.144	350.74	328.767		36	304.242	274.056	332.651	310.163		36	248.464			36	0					36	0
37	331.387	301.301	359.703	337.802		37	314.119	284.033	342.436	320.013		37	253.915			37	0					37	0
38	340.425	310.438	368.647	346.817		38	324.009	294.022	352.231	329.876		38	259.343			38	0					38	0
39	349.445	319.557	377.575	355.814		39	333.908	304.02	362.037	339.748		39	264.751			39	0					39	0
40	358.45	328.661	386.487	364.797		40	343.816	314.027	371.853	349.63		40	270.142			40	0					40	0
41	366.761	337.07	394.705	373.085		41	353	323.309	380.944	358.788		41	275.112			41	0					41	0
42	375.052	345.459	402.904	381.354		42	362.183	332.591	390.035	367.946		42	280.063			42	0					42	0
43	383.325	353.83	411.086	389.605		43	371.367	341.872	399.127	377.104		43	284.999			43	0					43	0
44	391.584	362.186	419.253	397.842		44	380.552	351.154	408.22	386.263		44	289.924			44	0					44	0
45	399.83	370.53	427.408	406.066		45	389.737	360.436	417.314	395.423		45	294.838			45	0					45	0
46	407.522	378.317	435.008	413.735		46	398.152	368.948	425.638	403.812		46	299.396			46	0					46	0
47	415.196	386.088	442.591	421.387		47	406.558	377.451	433.954	412.194		47	303.94			47	0					47	0
48	422.855	393.843	450.16	429.025		48	414.959	385.947	442.264	420.569		48	308.472			48	0					48	0
49	430.502	401.586	457.717	436.65		49	423.355	394.439	450.57	428.94		49	312.994			49	0					49	0
50	255.827	227.006	282.952	261.999		50	244.377	215.557	271.503	250.406		50	317.507			50	155.396					50	160.461
51	239.851	211.125	266.886	246.123		51	229.355	200.63	256.391	235.471		51	321.752			51	0					51	0
52	226.669	198.038	253.615	233.101		52	216.933	188.302	243.879	223.192		52	325.986			52	0					52	0
53	215.886	187.35	242.743	222.521		53	206.746	178.21	233.604	213.194		53	330.211			53	0					53	0
54	207.196	178.754	233.964	214.063		54	198.517	170.075	225.286	205.188		54	334.429			54	0					54	0
55	200.357	172.009	227.038	207.471		55	192.032	163.683	218.712	198.944		55	338.64			55	0					55	0
56	195.179	166.924	221.771	202.54		56	187.119	158.865	213.712	194.283		56	342.529			56	0					56	0
57	191.501	163.34	218.006	199.099		57	183.644	155.483	210.149	191.057		57	346.407			57	0					57	0
58	189.194	161.125	215.611	197.006		58	181.494	153.426	207.912	189.141		58	350.276			58	0					58	0
59	188.142	160.166	214.472	196.139		59	180.574	152.598	206.904	188.431		59	354.136			59	0					59	0
60	188.247	160.364	214.49	196.39		60	180.801	152.917	207.044	188.835		60	358.007			60	0					60	0
61	189.42	161.628	215.576	197.664		61	182.099	154.308	208.256	190.272		61	361.578			61	0					61	0
62	191.578	163.878	217.648	199.876		62	184.401	156.702	210.472	192.666		62	365.139			62	0					62	0
63	194.647	167.038	220.631	202.948		63	187.644	160.035	213.628	195.951		63	368.692			63	0					63	0
64	198.556	171.039	224.455	206.809		64	191.765	164.248	217.664	200.063		64	372.239			64	0					64	0
65	203.24	175.814	229.053	211.392		65	196.708	169.282	222.522	204.944		65	375.779			65	0					65	0
66	208.635	181.299	234.363	216.638		66	202.418	175.082	228.146	210.537		66	378.979			66	0					66	0
67	214.681	187.435	240.324	222.488		67	208.839	181.593	234.482	216.792		67	382.167			67	0					67	0
68	221.319	194.164	246.878	228.887		68	215.918	188.762	241.476	223.656		68	385.344			68	0					68	0
69	228.495	201.428	253.969	235.785		69	223.603	196.537	249.077	231.081		69	388.513			69	0					69	0
70	236.152	209.175	261.542	243.132		70	231.842	204.865	257.232	239.02		70	391.673			70	0					70	0
71	244.236	217.348	269.542	250.88		71	224.868	197.981	250.175	231.313		71	394.647			71	0					71	13.099
72	252.696	225.897	277.918	258.982		72	231.614	204.815	256.837	237.694		72	397.611			72	0					72	0
73	261.478	234.767	286.617	267.395		73	239.08	212.37	264.22	244.775		73	400.565			73	0					73	0
74	270.531	243.909	295.588	276.073		74	247.152	220.53	272.209	252.449		74	403.511			74	0					74	0
75	279.741	253.207	304.715	285.606		75	255.619	229.084	280.593	261.038		75	406.45			75	0					75	0
76	288.634	262.187	313.526	294.476		76	263.91	237.462	288.801	269.304		76	408.192			76	0					76	0
77	297.556	271.196	322.365	303.375		77	272.367	246.007	297.177	277.737		77	409.898			77	0					77	0
78	306.504	280.231	331.232	312.301		78	280.969	254.697	305.697	286.315		78	411.573			78	0					78	0
79	315.478	289.292	340.123	321.252		79	289.697	263.511	314.343	295.019		79	413.219			79	0					79	0
80	324.342	298.242	348.906	330.094		80	298.798	272.698	323.362	304.096		80	414.839			80	0					80	0
81	333.227	307.214	357.711	338.957		81	307.996	281.982	332.479	313.27		81	416.17			81	0					81	0
82	342.132	316.204	366.535	347.841		82	317.279	291.352	341.682	322.531		82	417.475			82	0					82	0
83	351.055	325.213	375.377	356.742		83	326.639	300.796	350.961	331.867		83	418.757			83	0					83	0
84	359.995	334.238	384.237	365.661		84	336.065	310.308	360.307	341.271		84	420.016			84	0					84	0
85	368.377	342.705	392.538	374.021		85	345.173	319.501	369.335	350.356		85	421.256			85	0					85	0
86	376.768	351.181	400.85	382.391		86	354.331	328.744	378.414	359.492		86	422.476			86	0					86	0
87	385.168	359.665	409.171	390.771		87	363.536	338.033	387.538	368.674		87	423.679			87	0					87	0
88	393.578	368.16	417.502	399.16		88	372.782	347.363	396.705	377.897		88	424.864			88	0					88	0
89	401.998	376.663	425.842	407.559		89	382.065	356.73	405.909	387.158		89	426.034			89	0					89	0
90	409.745	384.494	433.511	415.286		90	390.65	365.399	414.416	395.722		90	427.189			90	0					90	0
91	417.494	392.326	441.181	423.014		91	399.259	374.092	422.947	404.309		91	428.329			91	0					91	0
92	425.245	400.16	448.854	430.745		92	407.891	382.806	431.5	412.918		92	429.454			92	0					92	0
93	432.999	407.997	456.53	438.478		93	416.543	391.541	440.074	421.549		93	430.566			93	0					93	0
94	440.756	415.837	464.21	446.216		94	425.215	400.296	448.669	430.2		94	431.665			94	0					94	0
95	447.975	423.137	471.351	453.414		95	433.134	408.297	456.51	438.097		95	432.75			95	0					95	0
96	455.19	430.435	478.489	460.61		96	441.061	416.306	464.36	446.003		96	433.824			96	0					96	0
97	462.405	437.731	485.627	467.805		97	448.997	424.323	472.219	453.917		97	434.885			97	0					97	0
98	469.62	445.028	492.765	475		98	456.942	432.35	480.087	461.841		98	435.934			98	0					98	0
99	476.836	452.325	499.905	482.197		99	464.897	440.386	487.966	469.775		99	436.972			99	0					99	0
100	298.047	273.617	321.04	303.434		100	282.898	258.468	305.891	288.179		100	437.998			100	158.793					100	163.001
																Assumptions:
yr100-yr0	224.047	233.617	215.04	222.434	tonnes C	yr100-yr0	208.898	218.468	199.891	3.20717e+06	tonnes C	yr100-yr0	356.998	tonnes C		C content of oven dry wood	0.4995
average stock change	2.24047	2.33617	2.1504	2.22434	tonnes C/yr	average annual stock change	2.08898	2.18468	1.99891	32071.7	tonnes C/yr					moisture content of green wood	0.47
yr100-yr0	821.506	856.595	788.48	815.59	tonnes CO2	yr100-yr0	765.959	801.049	732.934	1.17596e+07	tonnes CO2					Basic SG (g/cm3) (green wood)	0.37
																Avge moisture content SS (on harvest)	0.92
																Avg SG ss (on harvest) (g/cm3)	0.7104
																			597.317
																Unthinned stand	tonnes C	tonnes dry wood	tonnes green wood	vol green wood (m3)		>75% thinned	tonnes C	tonnes dry wood	tonnes green wood	vol green wood (m3)
																harvest1 (yr 50)	155.396	311.103	597.317			thin1 (yr 21)	0	0	0	0
																harvest2 (yr 100)	158.793	317.903	610.374			thin2 (yr 71)	0	0	0
																						harvest1 (yr 50)	2.48397e+06	4.97292e+06	9.54801e+06	1.37518e+07	13751.8	000s m3 total
																	Summary of harvests (green tonnes)					harvest2 (yr 100)	0	0	0
																	Thin 1	Thin 2	Harvest 1	Harvest 2	Total
																Unthinned	0	0	597.317	610.374	1207.69				10241000	t green wood harvested in UK (2017 data, FC)
																Thinned	0	0	9.54801e+06	0	9.54801e+06				15480.2	Use this scaling factor to scale up the remaining thin1 and harvest1 C data that don't use the harvest data in fields X116-Z116) (this is calculated from (UK harvest)/(thin1+harvest1) i.e. the number of ha's harvested each year….(which ties in pretty well with my harvest analysis spreadsheet Ch2)
https://extension.psu.edu/calculating-the-green-weight-of-wood-species#section-2																									1.07258	I Changed unthinned data only - highlighted cells in red text were changed
			Moisture Content, % (MC = (mgreen - mdry) / mdry (1))					Weight of one cubic meter, in kilograms
Common	Basic SG (g/cm3)	SG @ 12%	Heartwood	Sapwood	Average	Range Low	Range High	12% MC	Average Green	Low Green	High Green					MC = (mgreen - mdry) / mdry (1)
Spruce, Sitka	0.37	0.4	41	142	92	75	108	448	709	646	771					mgreen = mdry * (1 + MC) (2)
			0

## Sheet: HWP
Decay Calculations - primary HWP:
As per IPCC Equation 12.1
							Green tonnes	m3	tonnes C
						thin1 (yr21)	0	0	0
						thin2 (yr71)	0	0	0
						harvest1 (no thin) (yr50)	597.317	860.302	155.396
						harvest2 (no thin) (yr100)	610.374	879.108	158.793
						harvest1 (thinned) (yr50)	9.54801e+06	1.37518e+07	2.48397e+06
						harvest2 (thinned) (yr100)	0	0	0
						Conversion from green tonnes to tonnes C:	0.260156			C content of dry wood	0.4995
										moisture content of green wood	0.92
	c(i)= C in year 0 = 0
	c(i+100) = C in yr 100
	Calculation of Inflows:
						Harvest 1 (no thin)	Harvest 2 (no thin)	Harvest 1 (thinned)	Harvest 2 (thinned)
Losses at construction site:	Particle/fibre board	0	(Not using this)			kg (dry wood)
	Carcassing	0.095	Going to panel production	0.800144	0.0760137
			Going to biomas (energy)	0.199856	0.0189863	941.744	962.33	1.69424e+07	0
					Inflows (green tonnes)						Inflows (Gg C)								Decay rate
	Primary Use	Thin	harvest (unthinned)	harvest (thinned)	Thin1 (yr21)	Thin2 (yr71)	harvest1 (unthinned) (yr50)	harvest2 (unthinned) (yr100)	harvest1 (thinned) (yr50)	harvest2 (thinned) (yr100)	harvest1 (unthinned) (yr50)	harvest2 (unthinned) (yr100)	harvest1 (thinned) (yr50)	harvest2 (thinned) (yr100)	Thin1 (yr21)	Thin2 (yr71)		Half life (yrs)	(k) (units per year)	Fraction lost/yr (ln2/half life)
	Particle board (chip+OSB)	0.223214	0.12631	0.134334	0	0	75.4471	77.0963	1.28262e+06	0	0.019628	0.0200571	333.682	0	0	0		30	0.0231049	0.0231
	Fibre board	0.0744048	0.0653822	0.0655848	0	0	39.0539	39.9076	626204	0	0.0101601	0.0103822	162.911	0	0	0		20	0.0346574	0.0347
	Biomass	0.369048	0.0668188	0.0548449	0	0	39.912	40.7844	523659	0	0.0103834	0.0106103	136.233	0	0	0		n/a	n/a	n/a
	Pulp (paper)	0	0.0728067	0.0501439	0	0	43.4887	44.4393	478774	0	0.0113139	0.0115612	124.556	0	0	0		2	0.346574	0.3466
	Fence poles	0.297619	0.0463564	0.0388885	0	0	27.6895	28.2947	371308	0	0.00720359	0.00736105	96.598	0	0	0		18	0.0385082	0.0385
	Pallets and packaging	0	0.157393	0.169741	0	0	94.0134	96.0685	1.62069e+06	0	0.0244582	0.0249928	421.632	0	0	0		3	0.231049	0.231
	Fencing	0	0.0631285	0.070308	0	0	37.7077	38.532	671301	0	0.0098099	0.0100243	174.643	0	0	0		18	0.0385082	0.0385
	Carcassing	0	0.159437	0.179441	0	0	95.2342	97.3159	1.7133e+06	0	0.0224221	0.0229122	403.383	0	0	0	50	90	0.00770164	0.00770164
	Mulch	0.0357143	0.0481307	0.104823	0	0	28.7493	29.3777	1.00086e+06	0	0.0074793	0.00764279	260.379	0	0	0		n/a	n/a	n/a
		1	0.805763	0.868109						total (wood products, not including mulch or biomass)	0.0936819	0.0957297	1592.85	0	0	0
										total (paper products)	0.0113139	0.0115612	124.556	0	0	0
	Inflow in all non harvest/thin years:	0												1717.4
	Decay rate, k=	0.0231049	0.0346574	n/a	0.346574	0.0385082	0.231049	0.0385082	0.00770164	n/a
	Unthinned											Thinned
	yr	Particle board (chip+OSB)	Fibre board	Biomass	Pulp (paper)	Fence poles	Pallets and packaging	Fencing	Carcassing	Mulch		Particle board	Fibre board	Biomass	Pulp (paper)	Fence poles	Pallets and packaging	Fencing	Carcassing	Mulch	Total
	0	0	0	0	0	0	0	0	0	0		0	0	0	0	0	0	0	0	0	0
	1	0	0	0	0	0	0	0	0	0		0	0	0	0	0	0	0	0	0	0
	2	0	0	0	0	0	0	0	0	0		0	0	0	0	0	0	0	0	0	0
	3	0	0	0	0	0	0	0	0	0		0	0	0	0	0	0	0	0	0	0
	4	0	0	0	0	0	0	0	0	0		0	0	0	0	0	0	0	0	0	0
	5	0	0	0	0	0	0	0	0	0		0	0	0	0	0	0	0	0	0	0
	6	0	0	0	0	0	0	0	0	0		0	0	0	0	0	0	0	0	0	0
	7	0	0	0	0	0	0	0	0	0		0	0	0	0	0	0	0	0	0	0
	8	0	0	0	0	0	0	0	0	0		0	0	0	0	0	0	0	0	0	0
	9	0	0	0	0	0	0	0	0	0		0	0	0	0	0	0	0	0	0	0
	10	0	0	0	0	0	0	0	0	0		0	0	0	0	0	0	0	0	0	0
	11	0	0	0	0	0	0	0	0	0		0	0	0	0	0	0	0	0	0	0
	12	0	0	0	0	0	0	0	0	0		0	0	0	0	0	0	0	0	0	0
	13	0	0	0	0	0	0	0	0	0		0	0	0	0	0	0	0	0	0	0
	14	0	0	0	0	0	0	0	0	0		0	0	0	0	0	0	0	0	0	0
	15	0	0	0	0	0	0	0	0	0		0	0	0	0	0	0	0	0	0	0
	16	0	0	0	0	0	0	0	0	0		0	0	0	0	0	0	0	0	0	0
	17	0	0	0	0	0	0	0	0	0		0	0	0	0	0	0	0	0	0	0
	18	0	0	0	0	0	0	0	0	0		0	0	0	0	0	0	0	0	0	0
	19	0	0	0	0	0	0	0	0	0		0	0	0	0	0	0	0	0	0	0
	20	0	0	0	0	0	0	0	0	0		0	0	0	0	0	0	0	0	0	0
	21	0	0	0	0	0	0	0	0	0		0	0	0	0	0	0	0	0	0	0
	22	0	0	0	0	0	0	0	0	0		0	0	0	0	0	0	0	0	0	0
	23	0	0	0	0	0	0	0	0	0		0	0	0	0	0	0	0	0	0	0
	24	0	0	0	0	0	0	0	0	0		0	0	0	0	0	0	0	0	0	0
	25	0	0	0	0	0	0	0	0	0		0	0	0	0	0	0	0	0	0	0
	26	0	0	0	0	0	0	0	0	0		0	0	0	0	0	0	0	0	0	0
	27	0	0	0	0	0	0	0	0	0		0	0	0	0	0	0	0	0	0	0
	28	0	0	0	0	0	0	0	0	0		0	0	0	0	0	0	0	0	0	0
	29	0	0	0	0	0	0	0	0	0		0	0	0	0	0	0	0	0	0	0
	30	0	0	0	0	0	0	0	0	0		0	0	0	0	0	0	0	0	0	0
	31	0	0	0	0	0	0	0	0	0		0	0	0	0	0	0	0	0	0	0
	32	0	0	0	0	0	0	0	0	0		0	0	0	0	0	0	0	0	0	0
	33	0	0	0	0	0	0	0	0	0		0	0	0	0	0	0	0	0	0	0
	34	0	0	0	0	0	0	0	0	0		0	0	0	0	0	0	0	0	0	0
	35	0	0	0	0	0	0	0	0	0		0	0	0	0	0	0	0	0	0	0
	36	0	0	0	0	0	0	0	0	0		0	0	0	0	0	0	0	0	0	0
	37	0	0	0	0	0	0	0	0	0		0	0	0	0	0	0	0	0	0	0
	38	0	0	0	0	0	0	0	0	0		0	0	0	0	0	0	0	0	0	0
	39	0	0	0	0	0	0	0	0	0		0	0	0	0	0	0	0	0	0	0
	40	0	0	0	0	0	0	0	0	0		0	0	0	0	0	0	0	0	0	0
	41	0	0	0	0	0	0	0	0	0		0	0	0	0	0	0	0	0	0	0
	42	0	0	0	0	0	0	0	0	0		0	0	0	0	0	0	0	0	0	0
	43	0	0	0	0	0	0	0	0	0		0	0	0	0	0	0	0	0	0	0
	44	0	0	0	0	0	0	0	0	0		0	0	0	0	0	0	0	0	0	0
	45	0	0	0	0	0	0	0	0	0		0	0	0	0	0	0	0	0	0	0
	46	0	0	0	0	0	0	0	0	0		0	0	0	0	0	0	0	0	0	0			Calculations for UK circularity workbook:
	47	0	0	0	0	0	0	0	0	0		0	0	0	0	0	0	0	0	0	0
	48	0	0	0	0	0	0	0	0	0		0	0	0	0	0	0	0	0	0	0			The 50 yr average HWP C storage (tC)							Below pasted from UK (baseline) workbook
	49	0	0	0	0	0	0	0	0	0		0	0	0	0	0	0	0	0	0	0		Particleboard	Fibreboard (tC)	Fence poles	P&P	Fencing	Carcassing	Total		Total
	50	0.019403	0.00998606	0	0.00956146	0.00608783	0.0218383	0.00962342	0.0223359	0		329.856	160.12	0	105.264	81.6361	376.467	171.323	401.833	0	1626.5		197861	77393.1	5574.46	36496.8	77478.3	334794	729598		670788
	51	0.0189598	0.0096459	0	0.00676098	0.00430475	0.017333	0.00925989	0.0221646	0		322.322	154.666	0	74.4327	57.7254	298.802	164.851	398.75	0	1471.55
	52	0.0185268	0.00931732	0	0.00478073	0.00304392	0.0137572	0.00891009	0.0219945	0		314.961	149.397	0	52.6318	40.818	237.16	158.624	395.691	0	1349.28			If this fibreboard were to be recycled indefinitely then the 50 yr average HWP C storage would be					Difference between UK and UK_hier:
	53	0.0181037	0.00899994	0	0.00338049	0.00215237	0.0109191	0.0085735	0.0218258	0		307.767	144.308	0	37.2163	28.8627	188.234	152.632	392.655	0	1251.67			160120					58810.4	tC
	54	0.0176902	0.00869337	0	0.00239037	0.00152196	0.00866652	0.00824962	0.0216583	0		300.737	139.393	0	26.3159	20.409	149.401	146.866	389.643	0	1172.76			2.06892
	55	0.0172861	0.00839724	0	0.00169024	0.00107619	0.00687862	0.00793798	0.0214922	0		293.869	134.644	0	18.6082	14.4314	118.58	141.318	386.654	0	1108.1			i.e. 1.5 times the benefit
	56	0.0168913	0.0081112	0	0.00119518	0.000760979	0.00545957	0.00763812	0.0213273	0		287.157	130.058	0	13.158	10.2045	94.1168	135.979	383.687	0	1054.36
	57	0.0165055	0.0078349	0	0.000845122	0.000538093	0.00433326	0.00734958	0.0211637	0		280.598	125.628	0	9.30408	7.21568	74.7006	130.843	380.743	0	1009.03
	58	0.0161285	0.00756802	0	0.000597592	0.000380489	0.00343931	0.00707194	0.0210013	0		274.189	121.348	0	6.57898	5.10226	59.2899	125.9	377.822	0	970.231
	59	0.0157601	0.00731022	0	0.000422561	0.000269047	0.00272978	0.00680479	0.0208402	0		267.927	117.215	0	4.65204	3.60784	47.0584	121.144	374.924	0	936.527
	60	0.0154002	0.00706121	0	0.000298796	0.000190245	0.00216663	0.00654773	0.0206803	0		261.807	113.222	0	3.28949	2.55113	37.3503	116.567	372.047	0	906.835
	61	0.0150484	0.00682068	0	0.000211281	0.000134523	0.00171966	0.00630038	0.0205216	0		255.827	109.365	0	2.32602	1.80392	29.6449	112.164	369.193	0	880.325
	62	0.0147047	0.00658834	0	0.000149398	9.51224e-05	0.00136489	0.00606238	0.0203642	0		249.984	105.64	0	1.64475	1.27556	23.5292	107.927	366.36	0	856.361
	63	0.0143689	0.00636392	0	0.00010564	6.72617e-05	0.00108332	0.00583336	0.0202079	0		244.275	102.041	0	1.16301	0.90196	18.6751	103.85	363.55	0	834.456
	64	0.0140407	0.00614714	0	7.46989e-05	4.75612e-05	0.000859828	0.005613	0.0200529	0		238.695	98.5655	0	0.822373	0.637782	14.8225	99.9268	360.761	0	814.231
	65	0.01372	0.00593775	0	5.28201e-05	3.36308e-05	0.000682446	0.00540096	0.0198991	0		233.244	95.208	0	0.581505	0.45098	11.7646	96.1519	357.993	0	795.393
	66	0.0134066	0.00573549	0	3.73495e-05	2.37806e-05	0.000541658	0.00519694	0.0197464	0		227.916	91.9649	0	0.411186	0.318891	9.33757	92.5197	355.246	0	777.715
	67	0.0131004	0.00554011	0	2.64101e-05	1.68154e-05	0.000429914	0.00500062	0.0195949	0		222.711	88.8322	0	0.290753	0.22549	7.41123	89.0246	352.521	0	761.016
	68	0.0128012	0.0053514	0	1.86747e-05	1.18903e-05	0.000341223	0.00481171	0.0194446	0		217.624	85.8063	0	0.205593	0.159445	5.8823	85.6616	349.816	0	745.155
	69	0.0125088	0.00516911	0	1.3205e-05	8.40771e-06	0.000270829	0.00462994	0.0192954	0		212.653	82.8834	0	0.145376	0.112745	4.66879	82.4257	347.132	0	730.022
	70	0.0122231	0.00499303	0	9.33737e-06	5.94515e-06	0.000214957	0.00445504	0.0191474	0		207.796	80.0601	0	0.102797	0.0797227	3.70562	79.3119	344.469	0	715.526
	71	0.011944	0.00482295	0	6.60252e-06	4.20385e-06	0.000170611	0.00428675	0.0190005	0		203.05	77.333	0	0.0726882	0.0563725	2.94115	76.3158	341.826	0	701.596
	72	0.0116712	0.00465866	0	4.66868e-06	2.97257e-06	0.000135414	0.00412481	0.0188547	0		198.413	74.6987	0	0.0513983	0.0398614	2.33439	73.4329	339.204	0	688.174
	73	0.0114046	0.00449997	0	3.30126e-06	2.10193e-06	0.000107478	0.00396899	0.01871	0		193.881	72.1542	0	0.0363441	0.0281862	1.85281	70.6589	336.601	0	675.213
	74	0.0111441	0.00434669	0	2.33434e-06	1.48629e-06	8.53057e-05	0.00381906	0.0185665	0		189.453	69.6964	0	0.0256991	0.0199307	1.47058	67.9897	334.019	0	662.674
	75	0.0108896	0.00419862	0	1.65063e-06	1.05096e-06	6.77072e-05	0.00367479	0.018424	0		185.126	67.3222	0	0.018172	0.0140931	1.1672	65.4213	331.456	0	650.525
	76	0.0106409	0.0040556	0	1.16717e-06	7.43143e-07	5.37392e-05	0.00353597	0.0182827	0		180.897	65.029	0	0.0128496	0.00996534	0.926404	62.9499	328.913	0	638.739
	77	0.0103978	0.00391745	0	8.25314e-07	5.25482e-07	4.26529e-05	0.00340239	0.0181424	0		176.766	62.8139	0	0.00908602	0.00704656	0.735288	60.5719	326.39	0	627.293
	78	0.0101603	0.00378401	0	5.83585e-07	3.71572e-07	3.38536e-05	0.00327386	0.0180032	0		172.728	60.6742	0	0.00642479	0.00498267	0.583598	58.2837	323.886	0	616.167
	79	0.00992827	0.00365511	0	4.12657e-07	2.62741e-07	2.68696e-05	0.00315019	0.0178651	0		168.783	58.6074	0	0.00454301	0.00352328	0.463202	56.082	321.401	0	605.345
	80	0.00970151	0.00353061	0	2.91793e-07	1.85786e-07	2.13264e-05	0.00303119	0.017728	0		164.928	56.611	0	0.00321239	0.00249134	0.367644	53.9634	318.935	0	594.811
	81	0.00947992	0.00341034	0	2.06329e-07	1.3137e-07	1.69268e-05	0.00291668	0.017592	0		161.161	54.6827	0	0.0022715	0.00176164	0.291799	51.9249	316.488	0	584.553
	82	0.0092634	0.00329417	0	1.45896e-07	9.28929e-08	1.34348e-05	0.0028065	0.0174571	0		157.48	52.82	0	0.0016062	0.00124567	0.231601	49.9634	314.06	0	574.558
	83	0.00905183	0.00318196	0	1.03164e-07	6.56852e-08	1.06632e-05	0.00270048	0.0173231	0		153.883	51.0207	0	0.00113575	0.00088082	0.183822	48.076	311.651	0	564.817
	84	0.00884508	0.00307357	0	7.29482e-08	4.64465e-08	8.4634e-06	0.00259847	0.0171902	0		150.369	49.2828	0	0.000803098	0.000622834	0.1459	46.2598	309.26	0	555.318
	85	0.00864306	0.00296887	0	5.15822e-08	3.28426e-08	6.7174e-06	0.00250031	0.0170583	0		146.934	47.604	0	0.000567876	0.00044041	0.115801	44.5123	306.887	0	546.055
	86	0.00844565	0.00286774	0	3.64741e-08	2.32232e-08	5.33161e-06	0.00240586	0.0169275	0		143.578	45.9824	0	0.000401549	0.000311417	0.091911	42.8308	304.533	0	537.017
	87	0.00825275	0.00277006	0	2.57911e-08	1.64213e-08	4.2317e-06	0.00231497	0.0167976	0		140.299	44.4161	0	0.000283938	0.000220205	0.0729498	41.2128	302.196	0	528.198
	88	0.00806426	0.0026757	0	1.8237e-08	1.16116e-08	3.3587e-06	0.00222752	0.0166687	0		137.095	42.9031	0	0.000200775	0.000155708	0.0579003	39.656	299.878	0	519.59
	89	0.00788007	0.00258455	0	1.28955e-08	8.21065e-09	2.6658e-06	0.00214337	0.0165409	0		133.963	41.4417	0	0.000141969	0.000110103	0.0459555	38.1579	297.577	0	511.186
	90	0.00770009	0.00249652	0	9.11852e-09	5.80581e-09	2.11585e-06	0.00206241	0.016414	0		130.904	40.03	0	0.000100387	7.78542e-05	0.0364749	36.7165	295.294	0	502.981
	91	0.00752422	0.00241147	0	6.44777e-09	4.10533e-09	1.67935e-06	0.0019845	0.016288	0		127.914	38.6665	0	7.09845e-05	5.50513e-05	0.0289501	35.3294	293.029	0	494.967
	92	0.00735237	0.00232933	0	4.55926e-09	2.9029e-09	1.3329e-06	0.00190953	0.0161631	0		124.992	37.3494	0	5.01936e-05	3.89271e-05	0.0229777	33.9948	290.78	0	487.14
	93	0.00718444	0.00224999	0	3.22388e-09	2.05266e-09	1.05792e-06	0.00183739	0.0160391	0		122.137	36.0771	0	3.54923e-05	2.75256e-05	0.0182374	32.7106	288.55	0	479.493
	94	0.00702035	0.00217334	0	2.27963e-09	1.45145e-09	8.39676e-07	0.00176798	0.015916	0		119.348	34.8482	0	2.50968e-05	1.94636e-05	0.0144751	31.475	286.336	0	472.021
	95	0.00686	0.00209931	0	1.61194e-09	1.02633e-09	6.66451e-07	0.0017012	0.0157939	0		116.622	33.6611	0	1.77461e-05	1.37628e-05	0.0114889	30.286	284.139	0	464.719
	96	0.00670332	0.0020278	0	1.13982e-09	7.25726e-10	5.28962e-07	0.00163693	0.0156727	0		113.958	32.5145	0	1.25484e-05	9.73178e-06	0.00911872	29.1419	281.959	0	457.583
	97	0.00655022	0.00195873	0	8.05971e-10	5.13166e-10	4.19838e-07	0.0015751	0.0155525	0		111.355	31.4069	0	8.87307e-06	6.88141e-06	0.00723753	28.041	279.796	0	450.606
	98	0.00640061	0.001892	0	5.69908e-10	3.62863e-10	3.33225e-07	0.00151559	0.0154332	0		108.812	30.3371	0	6.2742e-06	4.86589e-06	0.00574443	26.9817	277.649	0	443.786
	99	0.00625442	0.00182756	0	4.02986e-10	2.56583e-10	2.64481e-07	0.00145834	0.0153148	0		106.327	29.3037	0	4.43653e-06	3.4407e-06	0.00455936	25.9625	275.519	0	437.117
	100	0.0259387	0.0119697	0	0.00977047	0.00622091	0.0223158	0.011237	0.0380215	0		103.898	28.3055	0	3.1371e-06	2.43294e-06	0.00361877	24.9817	273.405	0	430.594
		Unthinned										Thinned
		Total C stored in HWP (wood) at yr 100	115704	kg C								Total C stored in HWP (wood) at yr 100	4.30594e+08	kg C	2.67954e+09
		Total C stored in HWP (paper) at yr 100	9770.47	kg C								Total C stored in HWP (paper) at yr 100	3.1371	kg C
		Total C stored in wood products (not incl biomass or mulch) (at time of harvest)	189412	kg C								Total C stored in wood products (not incl biomass or mulch) (at time of harvest)	1.59285e+09	kg C
		Total C stored in paper products (at time of harvest)	22875	kg C								Total C stored in paper products (at time of harvest)	1.24556e+08	kg C
		Total C emitted from HWP pool (wood) by yr 100	73708	kg C								Total C emitted from HWP pool (wood) by yr 100	1.16225e+09	kg C
		Total C emitted from HWP pool (paper) by yr 100	13104.5	kg C								Total C emitted from HWP pool (paper) by yr 100	1.24556e+08	kg C
		Amount to wood panel production (secondary use) by yr 100	47036.8	kg C	111.374	m3 particle board produced						Amount to wood panel production (secondary use) by yr 100	7.41694e+08	kg C	1.75619e+06	m3 particle board produced
					117710	kg recycled wood to particle board production (20% moisture)									1.85609e+09	kg recycled wood to particle board production (20% moisture)
		Amount to biomass (electricity) (secondary use) by yr 100	11748.6	kg C	43078.4	kg CO2eq						Amount to biomass (electricity) (secondary use) by yr 100	1.85257e+08	kg C	6.79275e+08	kg CO2eq
		Amount to biomass (electricity) (secondary use) by yr 100	23520.8	kg (dry)								Amount to biomass (electricity) (secondary use) by yr 100	3.70885e+08	kg (dry)
		Electricity from secondary use wood chips to biomass (by yr 100)	172502	kWh								Heat from secondary use wood chips to biomass (by yr 100)	2.72007e+09	kWh
		Amount to paper production (secondary use) by yr 100	13093.4	kg C	8987.34	kg paper collected to recycled paper production						Amount to paper production (secondary use) by yr 100	1.2445e+08	kg C	8.54228e+07	kg paper collected to recycled paper production
					10065.8	kg paper collected to paperboard production									9.56735e+07	kg paper collected to paperboard production
		Amount wood to incineration (end use) by yr 100	14377	kg C	52715.6	kg CO2eq						Amount wood to incineration (end use) by yr 100	2.26702e+08	kg C	8.31239e+08	kg CO2eq
			35978.5	kg (20% moisture)	412313	MJ (produced if burned in woodchip boiler)							5.67321e+08	kg (20% moisture)	6.5015e+09	MJ (produced if burned in woodchip boiler)
		Amount paper to incineration (end use) by yr 100	1.01053	kg C	3.70528	kg CO2eq						Amount paper to incineration (end use) by yr 100	9604.87	kg C	35217.9	kg CO2eq
			1.38726	kg									13185.6	kg
		Amount wood C to landfill (end use) by yr 100	545.483	kg C	2000.1	kg CO2eq						Amount wood C to landfill (end use) by yr 100	8.60137e+06	kg C	3.15384e+07	kg CO2eq
		Amount wood to landfill (end use) by yr 100	1365.07	kg								Amount wood to landfill (end use) by yr 100	2.1525e+07	kg
		Amount paper C to landfill (end use) by yr 100	10.1073	kg C	37.0601	kg CO2eq						Amount paper C to landfill (end use) by yr 100	96067.7	kg C	352248	kg CO2eq
		Amount paper to landfill (end use) by yr 100	13.8753	kg								Amount paper to landfill (end use) by yr 100	131882	kg
Decay Calculations - recycled HWPs (one recycle):
		Unthinned				Thinned
	yr	particle board	inflow	paper and paperboard	inflow	particle board	inflow	paper and paperboard	inflow	Total
	0									0
	1									0
	2									0
	3									0
	4									0
	5									0
	6									0
	7									0
	8									0
	9									0
	10									0
	11									0
	12									0
	13									0
	14									0
	15									0
	16									0
	17									0
	18									0
	19									0
	20									0
	21									0
	22					0	0	0	0	0
	23					0	0	0	0	0
	24					0	0	0	0	0
	25					0	0	0	0	0
	26					0	0	0	0	0
	27					0	0	0	0	0
	28					0	0	0	0	0
	29					0	0	0	0	0
	30					0	0	0	0	0
	31					0	0	0	0	0
	32					0	0	0	0	0
	33					0	0	0	0	0
	34					0	0	0	0	0
	35					0	0	0	0	0
	36					0	0	0	0	0
	37					0	0	0	0	0
	38					0	0	0	0	0
	39					0	0	0	0	0
	40					0	0	0	0	0
	41					0	0	0	0	0
	42					0	0	0	0	0
	43					0	0	0	0	0
	44					0	0	0	0	0
	45					0	0	0	0	0
	46					0	0	0	0	0
	47					0	0	0	0	0
	48					0	0	0	0	0
	49					0	0	0	0	0
	50					0	0	0	0	0
	51	0.00666018	0.00673741	0.00236472	0.00279811	111.791	113.088	5.27507	6.24187	117.066
	52	0.0103676	0.00390427	0.00334421	0.00197856	172.616	64.1133	7.46008	4.41367	180.076
	53	0.0132695	0.00317514	0.00354707	0.00139906	220.523	52.4509	7.91261	3.12093	228.436
	54	0.0155493	0.00261285	0.00334421	0.000989282	258.389	43.4004	7.46008	2.20683	265.85
	55	0.0173464	0.00217715	0.00295589	0.000699528	288.416	36.345	6.59384	1.56047	295.01
	56	0.0187669	0.0018378	0.00250816	0.000494641	312.294	30.8183	5.59506	1.10342	317.889
	57	0.0198923	0.00157205	0.00206913	0.000349764	331.324	26.467	4.61569	0.780233	335.94
	58	0.0207851	0.00136273	0.00167211	0.000247321	346.515	23.022	3.73004	0.551708	350.245
	59	0.0214934	0.0011968	0.00133015	0.000174882	358.647	20.2783	2.96723	0.390117	361.614
	60	0.0220547	0.00106436	0.00104507	0.00012366	368.326	18.0787	2.33127	0.275854	370.658
	61	0.0224978	0.00095785	0.000812871	8.7441e-05	376.03	16.3027	1.81331	0.195058	377.843
	62	0.0228455	0.000871496	0.00062704	6.18301e-05	382.128	14.8576	1.39876	0.137927	383.527
	63	0.0231153	0.000800858	0.000480333	4.37205e-05	386.915	13.6715	1.0715	0.0975291	387.987
	64	0.0233214	0.000742521	0.000365773	3.09151e-05	390.622	12.6891	0.815946	0.0689635	391.438
	65	0.0234746	0.00069385	0.000277115	2.18603e-05	393.431	11.8675	0.618172	0.0487646	394.05
	66	0.0235838	0.000652803	0.000209013	1.54575e-05	395.49	11.173	0.466255	0.0344818	395.957
	67	0.0236558	0.000617797	0.000157032	1.09301e-05	396.916	10.5796	0.350298	0.0243823	397.266
	68	0.0236964	0.0005876	0.00011757	7.72877e-06	397.802	10.067	0.262268	0.0172409	398.064
	69	0.02371	0.00056125	8.77531e-05	5.46506e-06	398.225	9.61912	0.195755	0.0121911	398.42
	70	0.0237003	0.000537995	6.53167e-05	3.86438e-06	398.247	9.22349	0.145705	0.00862044	398.393
	71	0.0236703	0.000517246	4.84951e-05	2.73253e-06	398.269	9.22349	0.128474	0.0301084	398.397
	72	0.0236225	0.00049854	3.59242e-05	1.93219e-06	397.626	8.55162	0.0944872	0.00431022	397.72
	73	0.0235589	0.000481511	2.65569e-05	1.36627e-06	396.711	8.26146	0.0693883	0.00304779	396.78
	74	0.0234814	0.000465871	1.9595e-05	9.66096e-07	395.553	7.9949	0.0508862	0.00215511	395.604
	75	0.0233913	0.000451391	1.44331e-05	6.83133e-07	394.178	7.74807	0.0372699	0.00152389	394.215
	76	0.0232899	0.000437889	1.0614e-05	4.83048e-07	392.607	7.5179	0.0272644	0.00107756	392.634
	77	0.0231783	0.00042522	7.79386e-06	3.41566e-07	390.858	7.30193	0.0199228	0.000761946	390.878
	78	0.0230574	0.000413268	5.71521e-06	2.41524e-07	388.947	7.09817	0.0145429	0.000538778	388.962
	79	0.0229281	0.000401938	4.18559e-06	1.70783e-07	386.89	6.90503	0.0106053	0.000380973	386.9
	80	0.0227911	0.000391157	3.06172e-06	1.20762e-07	384.697	6.72124	0.00772676	0.000269389	384.705
	81	0.0226471	0.000380861	2.23713e-06	8.53916e-08	382.381	6.54573	0.00562463	0.000190487	382.387
	82	0.0224966	0.000371001	1.63292e-06	6.0381e-08	379.952	6.37767	0.00409104	0.000134694	379.957
	83	0.0223401	0.000361536	1.19073e-06	4.26958e-08	377.419	6.21633	0.0029733	9.52433e-05	377.422
	84	0.0221783	0.000352432	8.67487e-07	3.01905e-08	374.791	6.06114	0.00215935	6.73472e-05	374.793
	85	0.0220114	0.000343659	6.31447e-07	2.13479e-08	372.074	5.9116	0.00156714	4.76217e-05	372.076
	86	0.0218401	0.000335194	4.59258e-07	1.50952e-08	369.277	5.76731	0.00113659	3.36736e-05	369.279
	87	0.0216645	0.000327017	3.33765e-07	1.0674e-08	366.406	5.62791	0.000823815	2.38108e-05	366.407
	88	0.0214851	0.000319109	2.42386e-07	7.54762e-09	363.468	5.49311	0.000596754	1.68368e-05	363.468
	89	0.0213023	0.000311456	1.75903e-07	5.33698e-09	360.467	5.36264	0.00043203	1.19054e-05	360.468
	90	0.0211163	0.000304043	1.27572e-07	3.77381e-09	357.411	5.23628	0.000312606	8.4184e-06	357.411
	91	0.0209275	0.00029686	9.24619e-08	2.66849e-09	354.302	5.11381	0.000226077	5.95271e-06	354.303
	92	0.020736	0.000289896	6.69751e-08	1.88691e-09	351.148	4.99507	0.000163418	4.2092e-06	351.148
	93	0.0205423	0.00028314	4.84861e-08	1.33424e-09	347.952	4.87989	0.000118069	2.97635e-06	347.952
	94	0.0203466	0.000276585	3.50822e-08	9.43453e-10	344.718	4.76811	8.5266e-05	2.1046e-06	344.718
	95	0.020149	0.000270223	2.53706e-08	6.67122e-10	341.451	4.65962	6.15498e-05	1.48818e-06	341.451
	96	0.0199498	0.000264046	1.83384e-08	4.71726e-10	338.154	4.55427	4.44116e-05	1.0523e-06	338.154
	97	0.0197492	0.000258047	1.32491e-08	3.33561e-10	334.832	4.45195	3.20326e-05	7.44088e-07	334.832
	98	0.0195475	0.00025222	9.56787e-09	2.35863e-10	331.487	4.35256	2.30951e-05	5.2615e-07	331.487
	99	0.0193447	0.000246559	6.90645e-09	1.6678e-10	328.123	4.25599	1.66451e-05	3.72044e-07	328.123
	100	0.021049	0.00217102	5.02455e-09	1.6678e-10	324.836	4.25599	1.20843e-05	3.72044e-07	324.836
		Unthinned							Thinned
		Total C stored in secondary use HWP (wood panels) at yr 100	21049	kg C					Total C stored in secondary use HWP (wood panels) at yr 100	3.24836e+08	kg C	1.27781e+09
		Total C stored in secondary use HWP ( paper) at yr 100	0.00502455	kg C					Total C stored in secondary use HWP ( paper) at yr 100	12.0843	kg C		Unthinned	Thinned
		Total C entering recycled HWP (panel production)	45163.5	kg C					Total C entering recycled HWP (panel production)	7.30323e+08	kg C		106.939	1.72926e+06	m3 particle board produced
													113022	1.82764e+09	kg recycled wood to particle board production (20% MC)
		Total C entering recycled HWP (paper production)	9553.35	kg C					Total C entering recycled HWP (paper production)	2.13351e+07	kg C		6557.43	1.46444e+07	kg paper collected to recycled paper
		Total C emitted from secondary use HWP (wood panels) by yr 100	24114.5	kg C					Total C emitted from secondary use HWP (wood panels) by yr 100	4.05487e+08	kg C		7344.32	1.64017e+07	kg paper collected to paperboard production
		Total C emitted from secondary use HWP (paper) by yr 100	9553.35	kg C					Total C emitted from secondary use HWP (paper) by yr 100	2.13351e+07
		Amount to biomass (tertiary) by yr 100	19232.4	kg C					Amount to biomass (tertiary) by yr 100	3.23395e+08
		Amount to biomass (tertiary) by yr 100	70518.8	kg CO2eq					Amount to biomass (tertiary) by yr 100	1.18578e+09	kg CO2eq
		Mass of wood chips to biomass (electricity) (by yr 100)	38503.3	kg (dry)					Mass of wood chips to biomass (electricity) (by yr 100)	6.47437e+08	kg (dry)
		Electricity from wood chips to biomass (by yr 100)	282383	kWh					Electricity from wood chips to biomass (by yr 100)	4.7483e+09	kWh
		Total wood C going to SWDS - incineration	4703.61	kg C					Total wood C going to SWDS - incineration	7.90917e+07	kg C
		Total wood going to SWDS - incineration	11770.8	kg (20% moisture)					Total wood going to SWDS - incineration	1.97927e+08	kg (20% moisture)
		Total wood C going to SWDS - landfill	178.462	kg C					Total wood C going to SWDS - landfill	3.00085e+06	kg C
		Total wood going to SWDS - landfill	446.6	kg (20% moisture)					Total wood going to SWDS - landfill	7.50963e+06	kg (20% moisture)
		Total paper C going to SWDS - incineration	0.736686	kg C					Total paper C going to SWDS - incineration	1645.21	kg C
		Total paper going to SWDS - incineration	1.01132	kg					Total paper going to SWDS - incineration	2258.54	kg
		Total paper C going to SWDS - landfill	9552.61	kg C					Total paper C going to SWDS - landfill	2.13334e+07	kg C
		Total paper going to SWDS - landfill	13113.8	kg					Total paper going to SWDS - landfill	2.92865e+07	kg
		Total biogenic C emitted from incineration (panels and paper)	4704.35	kg C	17249.3	kg CO2eq			Total biogenic C emitted from incineration (panels and paper)	7.90934e+07	kg C	2.90009e+08	kg CO2eq
		Total to landfill	9731.07	kg C					Total to landfill	2.43343e+07	kg C
		Total to landfill	35680.6	kg CO2eq					Total to landfill	8.92256e+07	kg CO2eq
Calculation of landfill emissions (IPCC First Order Decay (FOD) method:
methane generation rate, k	0.03
half life, t1/2	23
Methane correction factor (MCF)	0.5
Methane to CO2 eq conversion factor	25
Primary product wastes:		Unthinned							Thinned
		Gg C							Gg C
	yr	DDOCmd (wood)	DDOCmd (paper)	DDOCmd (total)	DDOCma	DDOCm decomp			DDOCmd (wood)	DDOCmd (paper)	DDOCmd (total)	DDOCma	DDOCma	DDOCm decomp
	0
	1
	2
	3
	4
	5
	6
	7
	8
	9
	10
	11
	12
	13
	14
	15
	16
	17
	18
	19
	20
	21
	22								0	0	0	0	0
	23								0	0	0	0	0
	24								0	0	0	0	0
	25								0	0	0	0	0
	26								0	0	0	0	0
	27								0	0	0	0	0
	28								0	0	0	0	0
	29								0	0	0	0	0
	30								0	0	0	0	0
	31								0	0	0	0	0
	32								0	0	0	0	0
	33								0	0	0	0	0
	34								0	0	0	0	0
	35								0	0	0	0	0
	36								0	0	0	0	0
	37								0	0	0	0	0
	38								0	0	0	0	0
	39								0	0	0	0	0
	40								0	0	0	0	0
	41								0	0	0	0	0
	42								0	0	0	0	0
	43								0	0	0	0	0
	44								0	0	0	0	0
	45								0	0	0	0	0
	46								0	0	0	0	0
	47								0	0	0	0	0
	48								0	0	0	0	0
	49								0	0	0	0	0
	50					0			0	0	0	0	0
	51	5.62929e-05	2.15996e-06	5.84528e-05	5.84528e-05	0			0.918552	0.0237794	0.942332	0.942332	0
	52	4.52776e-05	1.52732e-06	4.68049e-05	0.00010353	1.72754e-06			0.743517	0.0168146	0.760332	1.67481	0.0278501
	53	3.68218e-05	1.07998e-06	3.79018e-05	8.33234e-05	3.05978e-06			0.608269	0.0118897	0.620159	1.35802	0.0494982
	54	3.03011e-05	7.63662e-07	3.10647e-05	6.78464e-05	2.46258e-06			0.503312	0.00840728	0.511719	1.11355	0.0401355
	55	2.52482e-05	5.39991e-07	2.57882e-05	5.59348e-05	2.00516e-06			0.42149	0.00594484	0.427435	0.92403	0.0329104
	56	2.13128e-05	3.81831e-07	2.16946e-05	4.67207e-05	1.65312e-06			0.357398	0.00420364	0.361602	0.776404	0.0273092
	57	1.8231e-05	2.69995e-07	1.8501e-05	3.95545e-05	1.3808e-06			0.306936	0.00297242	0.309908	0.660823	0.0229462
	58	1.58035e-05	1.90916e-07	1.59944e-05	3.39486e-05	1.16901e-06			0.266985	0.00210182	0.269087	0.569836	0.0195303
	59	1.38792e-05	1.34998e-07	1.40142e-05	2.95359e-05	1.00333e-06			0.235166	0.00148621	0.236652	0.497786	0.0168412
	60	1.23433e-05	9.54578e-08	1.24387e-05	2.60387e-05	8.72917e-07			0.209658	0.00105091	0.210709	0.440367	0.0147118
	61	1.11081e-05	6.74988e-08	1.11756e-05	2.32467e-05	7.69561e-07			0.189062	0.000743105	0.189805	0.394286	0.0130148
	62	1.01067e-05	4.77289e-08	1.01544e-05	2.09997e-05	6.87045e-07			0.172302	0.000525455	0.172827	0.357023	0.0116529
	63	9.28749e-06	3.37494e-08	9.32124e-06	1.91755e-05	6.20636e-07			0.158547	0.000371553	0.158919	0.326639	0.0105516
	64	8.61097e-06	2.38644e-08	8.63483e-06	1.76806e-05	5.66723e-07			0.147155	0.000262727	0.147418	0.30164	0.00965363
	65	8.04653e-06	1.68747e-08	8.0634e-06	1.6443e-05	5.2254e-07			0.137626	0.000185776	0.137812	0.280873	0.00891481
	66	7.57051e-06	1.19322e-08	7.58244e-06	1.54075e-05	4.85965e-07			0.129572	0.000131364	0.129704	0.263442	0.00830104
	67	7.16455e-06	8.43735e-09	7.17299e-06	1.45313e-05	4.55362e-07			0.122691	9.28882e-05	0.122784	0.248654	0.0077859
	68	6.81435e-06	5.96611e-09	6.82032e-06	1.37813e-05	4.29466e-07			0.116746	6.56819e-05	0.116812	0.235967	0.00734884
	69	6.50877e-06	4.21868e-09	6.51299e-06	1.31317e-05	4.07299e-07			0.111552	4.64441e-05	0.111599	0.224958	0.00697387
	70	6.23909e-06	2.98306e-09	6.24207e-06	1.25626e-05	3.88102e-07			0.106964	3.28409e-05	0.106997	0.215298	0.00664852
	71	5.99847e-06	2.10934e-09	6.00058e-06	1.20582e-05	3.7128e-07			0.106964	3.28409e-05	0.106997	0.210832	0.006363
	72	5.78153e-06	1.49153e-09	5.78303e-06	1.16063e-05	3.56373e-07			0.0991726	1.64205e-05	0.099189	0.203024	0.00623102
	73	5.58405e-06	1.05467e-09	5.58511e-06	1.11972e-05	3.43017e-07			0.0958076	1.1611e-05	0.0958192	0.192077	0.00600026
	74	5.40268e-06	7.45764e-10	5.40342e-06	1.08235e-05	3.30928e-07			0.0927163	8.21023e-06	0.0927245	0.185712	0.00567673
	75	5.23475e-06	5.27335e-10	5.23528e-06	1.0479e-05	3.19882e-07			0.0898539	5.80551e-06	0.0898597	0.179844	0.00548861
	76	5.07817e-06	3.72882e-10	5.07855e-06	1.01591e-05	3.09702e-07			0.0871846	4.10512e-06	0.0871887	0.174393	0.00531519
	77	4.93125e-06	2.63667e-10	4.93151e-06	9.85996e-06	3.00247e-07			0.0846799	2.90276e-06	0.0846828	0.169295	0.00515408
	78	4.79264e-06	1.86441e-10	4.79282e-06	9.57859e-06	2.91406e-07			0.0823169	2.05256e-06	0.082319	0.164499	0.00500342
	79	4.66125e-06	1.31834e-10	4.66138e-06	9.31256e-06	2.8309e-07			0.0800772	1.45138e-06	0.0800786	0.159965	0.00486168
	80	4.53622e-06	9.32205e-11	4.53631e-06	9.05993e-06	2.75228e-07			0.0779457	1.02628e-06	0.0779468	0.155659	0.00472767
	81	4.41682e-06	6.59168e-11	4.41689e-06	8.81913e-06	2.67761e-07			0.0759104	7.25689e-07	0.0759112	0.151554	0.00460041
	82	4.30248e-06	4.66102e-11	4.30253e-06	8.58887e-06	2.60645e-07			0.0739614	5.1314e-07	0.0739619	0.14763	0.0044791
	83	4.19271e-06	3.29584e-11	4.19275e-06	8.36811e-06	2.5384e-07			0.0720903	3.62844e-07	0.0720907	0.143867	0.00436311
	84	4.08713e-06	2.33051e-11	4.08715e-06	8.15599e-06	2.47315e-07			0.0702906	2.5657e-07	0.0702909	0.140251	0.0042519
	85	3.98539e-06	1.64792e-11	3.98541e-06	7.95177e-06	2.41046e-07			0.0685564	1.81422e-07	0.0685566	0.13677	0.00414504
	86	3.88723e-06	1.16526e-11	3.88724e-06	7.75486e-06	2.3501e-07			0.0668831	1.28285e-07	0.0668832	0.133414	0.00404217
	87	3.79239e-06	8.2396e-12	3.7924e-06	7.56475e-06	2.29191e-07			0.0652665	9.07111e-08	0.0652666	0.130173	0.00394297
	88	3.70069e-06	5.82628e-12	3.70069e-06	7.38101e-06	2.23572e-07			0.0637032	6.41424e-08	0.0637033	0.127041	0.0038472
	89	3.61193e-06	4.1198e-12	3.61193e-06	7.20325e-06	2.18142e-07			0.0621902	4.53556e-08	0.0621902	0.124011	0.00375463
	90	3.52597e-06	2.91314e-12	3.52597e-06	7.03115e-06	2.12888e-07			0.0607247	3.20712e-08	0.0607248	0.121077	0.00366507
	91	3.44267e-06	2.0599e-12	3.44267e-06	6.86443e-06	2.07802e-07			0.0593045	2.26778e-08	0.0593046	0.118235	0.00357837
	92	3.3619e-06	1.45657e-12	3.3619e-06	6.70282e-06	2.02875e-07			0.0579275	1.60356e-08	0.0579275	0.115479	0.00349436
	93	3.28356e-06	1.02995e-12	3.28356e-06	6.5461e-06	1.98098e-07			0.0565917	1.13389e-08	0.0565917	0.112807	0.00341293
	94	3.20754e-06	7.28285e-13	3.20754e-06	6.39406e-06	1.93467e-07			0.0552955	8.01781e-09	0.0552955	0.110215	0.00333396
	95	3.13376e-06	5.14975e-13	3.13376e-06	6.24651e-06	1.88973e-07			0.0540373	5.66944e-09	0.0540373	0.107699	0.00325734
	96	3.06212e-06	3.64142e-13	3.06212e-06	6.10327e-06	1.84612e-07			0.0528155	4.0089e-09	0.0528155	0.105256	0.00318297
	97	2.99256e-06	2.57488e-13	2.99256e-06	5.96418e-06	1.80379e-07			0.051629	2.83472e-09	0.051629	0.102884	0.00311078
	98	2.92498e-06	1.82071e-13	2.92498e-06	5.82909e-06	1.76268e-07			0.0504764	2.00445e-09	0.0504764	0.10058	0.00304067
	99	2.85933e-06	1.28744e-13	2.85933e-06	5.69787e-06	1.72276e-07			0.0493565	1.41736e-09	0.0493565	0.0983411	0.00297257
	100	2.85933e-06	1.28744e-13	2.85933e-06	5.63416e-06	1.68397e-07			0.0493565	1.41736e-09	0.0493565	0.0972542	0.00290642
				Accumulation in yr 100	5.63416e-06	Gg C					Accumulation in yr 100	0.0972542	Gg C
				Accumulation in yr 100	20.6586	kg CO2 eq					Accumulation in yr 100	356599	kg CO2 eq
				Total decomposition	2.81107e-05	Gg C					Total decomposition	0.470782	Gg C
				Methane produced	1.87404e-05	Gg CH4					Methane produced	0.313855	Gg CH4
				Methane produced	0.000468511	Gg CO2 eq					Methane produced	7.84637	Gg CO2 eq
				CO2 produced	5.15362e-05	Gg CO2 eq					CO2 produced	0.863101	Gg CO2 eq
				Total methane and CO2 produced	0.000520047	Gg CO2 eq					Total methane and CO2 produced	8.70948	Gg CO2 eq
					520.047	kg CO2 eq						8.70948e+06	kg CO2 eq
Secondary product wastes:		Unthinned							Thinned
		Gg C							Gg C
	yr	DDOCmd (wood)	DDOCmd (paper)	DDOCmd (total)	DDOCma	DDOCm decomp			DDOCmd (wood)	DDOCmd (paper)	DDOCmd (total)	DDOCma	DDOCma	DDOCm decomp
	0
	1
	2
	3
	4
	5
	6
	7
	8
	9
	10
	11
	12
	13
	14
	15
	16
	17
	18
	19
	20
	21
	22								0	0	0	0	0
	23								0	0	0	0	0
	24								0	0	0	0	0
	25								0	0	0	0	0
	26								0	0	0	0	0
	27								0	0	0	0	0
	28								0	0	0	0	0
	29								0	0	0	0	0
	30								0	0	0	0	0
	31								0	0	0	0	0
	32								0	0	0	0	0
	33								0	0	0	0	0
	34								0	0	0	0	0
	35								0	0	0	0	0
	36								0	0	0	0	0
	37								0	0	0	0	0
	38								0	0	0	0	0
	39								0	0	0	0	0
	40								0	0	0	0	0
	41								0	0	0	0	0
	42								0	0	0	0	0
	43								0	0	0	0	0
	44								0	0	0	0	0
	45								0	0	0	0	0
	46								0	0	0	0	0
	47								0	0	0	0	0
	48								0	0	0	0	0
	49								0	0	0	0	0
	50					0			-0.827323	-0.00406856	-0.831392	-0.831392	0
	51	2.2424e-05	3.98199e-06	2.64059e-05	2.64059e-05	0			0.386777	0.00312898	0.389905	-0.416915	-0.0245713
	52	7.41785e-06	4.10536e-06	1.15232e-05	3.71487e-05	7.80414e-07			0.119936	0.00305515	0.122991	0.501373	-0.0123217
	53	6.62585e-06	3.81486e-06	1.04407e-05	2.16234e-05	1.09791e-06			0.107936	0.00275614	0.110692	0.230048	0.0148178
	54	6.0375e-06	3.34234e-06	9.37984e-06	1.9512e-05	6.39067e-07			0.0989736	0.0023702	0.101344	0.208765	0.00679895
	55	5.59936e-06	2.81936e-06	8.41872e-06	1.75213e-05	5.76666e-07			0.092266	0.0019739	0.0942399	0.192589	0.00616992
	56	5.2722e-06	2.316e-06	7.5882e-06	1.57581e-05	5.17834e-07			0.087235	0.00160641	0.0888414	0.180296	0.00569185
	57	5.02713e-06	1.86564e-06	6.89278e-06	1.42567e-05	4.65723e-07			0.0834516	0.00128486	0.0847364	0.170952	0.00532855
	58	4.84282e-06	1.48042e-06	6.32324e-06	1.30123e-05	4.2135e-07			0.0805971	0.00101386	0.0816109	0.163843	0.0050524
	59	4.70348e-06	1.1608e-06	5.86428e-06	1.20006e-05	3.84572e-07			0.078434	0.000791388	0.0792253	0.158424	0.00484229
	60	4.59738e-06	9.01417e-07	5.4988e-06	1.11898e-05	3.54672e-07			0.0767846	0.00061226	0.0773969	0.154281	0.00468215
	61	4.51581e-06	6.94393e-07	5.2102e-06	1.05465e-05	3.30707e-07			0.0755161	0.000470172	0.0759863	0.151096	0.00455969
	62	4.45227e-06	5.31312e-07	4.98358e-06	1.00398e-05	3.11696e-07			0.0745285	0.000358794	0.0748873	0.148628	0.00446555
	63	4.4019e-06	4.04192e-07	4.8061e-06	9.64239e-06	2.96721e-07			0.0737469	0.000272325	0.0740192	0.146693	0.00439262
	64	4.36108e-06	3.05958e-07	4.66704e-06	9.33109e-06	2.84976e-07			0.0731146	0.000205729	0.0733203	0.145152	0.00433544
	65	4.32707e-06	2.30594e-07	4.55766e-06	9.08677e-06	2.75775e-07			0.0725892	0.000154782	0.072744	0.143897	0.00428989
	66	4.29784e-06	1.7313e-07	4.47097e-06	8.89394e-06	2.68555e-07			0.0721385	0.000116031	0.0722545	0.142849	0.00425281
	67	4.27188e-06	1.29546e-07	4.40142e-06	8.74026e-06	2.62856e-07			0.0717385	8.67009e-05	0.0718252	0.141944	0.00422181
	68	4.24802e-06	9.66405e-08	4.34467e-06	8.61601e-06	2.58314e-07			0.0713709	6.45983e-05	0.0714355	0.141138	0.00419509
	69	4.22544e-06	7.18974e-08	4.29734e-06	8.5136e-06	2.54641e-07			0.0710222	4.80054e-05	0.0710702	0.140395	0.00417126
	70	4.20349e-06	5.3358e-08	4.25685e-06	8.42718e-06	2.51615e-07			0.0680982	1.99387e-05	0.0681181	0.137088	0.00414928
	71	4.18172e-06	3.95109e-08	4.22123e-06	8.35227e-06	2.49061e-07			0.0730171	4.94351e-05	0.0730665	0.139171	0.00405156
	72	4.15978e-06	2.91979e-08	4.18898e-06	8.28545e-06	2.46847e-07			0.0700589	2.26827e-05	0.0700816	0.140989	0.00411314
	73	4.13743e-06	2.15366e-08	4.15897e-06	8.22415e-06	2.44872e-07			0.069707	1.6621e-05	0.0697236	0.137734	0.00416685
	74	4.11451e-06	1.58584e-08	4.13037e-06	8.16643e-06	2.4306e-07			0.0693443	1.21642e-05	0.0693565	0.137019	0.00407066
	75	4.0909e-06	1.16588e-08	4.10256e-06	8.11086e-06	2.41354e-07			0.0689691	8.89235e-06	0.068978	0.136285	0.00404954
	76	4.06652e-06	8.55891e-09	4.07508e-06	8.05639e-06	2.39712e-07			0.0685801	6.49356e-06	0.0685866	0.135526	0.00402782
	77	4.04134e-06	6.2747e-09	4.04762e-06	8.00226e-06	2.38102e-07			0.0681768	4.73711e-06	0.0681815	0.134741	0.0040054
	78	4.01534e-06	4.59431e-09	4.01993e-06	7.94793e-06	2.36503e-07			0.0677589	3.4525e-06	0.0677623	0.133929	0.0039822
	79	3.98852e-06	3.35999e-09	3.99188e-06	7.893e-06	2.34897e-07			0.0673263	2.51402e-06	0.0673289	0.133088	0.00395819
	80	3.96089e-06	2.45459e-09	3.96334e-06	7.83724e-06	2.33274e-07			0.0668795	1.82911e-06	0.0668813	0.13222	0.00393336
	81	3.93248e-06	1.79131e-09	3.93427e-06	7.78047e-06	2.31625e-07			0.0664188	1.32974e-06	0.0664201	0.131325	0.0039077
	82	3.90331e-06	1.30601e-09	3.90462e-06	7.72261e-06	2.29948e-07			0.0659447	9.65984e-07	0.0659457	0.130403	0.00388123
	83	3.87343e-06	9.51317e-10	3.87438e-06	7.6636e-06	2.28238e-07			0.0654579	7.01237e-07	0.0654586	0.129455	0.00385398
	84	3.84287e-06	6.92361e-10	3.84356e-06	7.60344e-06	2.26494e-07			0.064959	5.08707e-07	0.0649595	0.128484	0.00382598
	85	3.81167e-06	5.03488e-10	3.81218e-06	7.54215e-06	2.24716e-07			0.0644488	3.68802e-07	0.0644492	0.127489	0.00379726
	86	3.77988e-06	3.65859e-10	3.78025e-06	7.47976e-06	2.22904e-07			0.063928	2.67211e-07	0.0639283	0.126473	0.00376787
	87	3.74754e-06	2.65659e-10	3.74781e-06	7.41634e-06	2.2106e-07			0.0633973	1.93493e-07	0.0633975	0.125436	0.00373783
	88	3.71469e-06	1.92769e-10	3.71488e-06	7.35193e-06	2.19186e-07			0.0628575	1.40034e-07	0.0628576	0.124381	0.00370721
	89	3.68137e-06	1.39787e-10	3.68151e-06	7.28661e-06	2.17282e-07			0.0623092	1.01292e-07	0.0623093	0.123309	0.00367603
	90	3.64763e-06	1.01304e-10	3.64773e-06	7.22044e-06	2.15352e-07			0.0617532	7.32315e-08	0.0617533	0.122221	0.00364434
	91	3.6135e-06	7.33723e-11	3.61358e-06	7.1535e-06	2.13396e-07			0.0611903	5.29189e-08	0.0611903	0.121119	0.00361218
	92	3.57903e-06	5.31119e-11	3.57908e-06	7.08586e-06	2.11418e-07			0.0606209	3.82229e-08	0.060621	0.120003	0.00357959
	93	3.54424e-06	3.84255e-11	3.54428e-06	7.01758e-06	2.09419e-07			0.060046	2.75959e-08	0.060046	0.118875	0.00354662
	94	3.50919e-06	2.77859e-11	3.50921e-06	6.94875e-06	2.07401e-07			0.0594659	1.99151e-08	0.0594659	0.117737	0.0035133
	95	3.47389e-06	2.00824e-11	3.47391e-06	6.87942e-06	2.05367e-07			0.0588814	1.43662e-08	0.0588814	0.11659	0.00347966
	96	3.4384e-06	1.45079e-11	3.43841e-06	6.80966e-06	2.03317e-07			0.058293	1.03593e-08	0.0582931	0.115434	0.00344575
	97	3.40273e-06	1.04761e-11	3.40274e-06	6.73953e-06	2.01256e-07			0.0577014	7.4672e-09	0.0577014	0.114272	0.0034116
	98	3.36692e-06	7.56143e-12	3.36693e-06	6.6691e-06	1.99183e-07			0.0571069	5.38056e-09	0.0571069	0.113103	0.00337724
	99	-1.07882e-05	5.45545e-12	-1.07881e-05	-7.52073e-06	1.97102e-07			0.0558236	3.80463e-09	0.0558236	0.111243	0.0033427
	100	0.000171842	4.00397e-12	0.000171842	0.000161373	-2.22271e-07			2.43547	9.60734e-09	2.43547	2.48965	0.00328772
				Accumulation in yr 100	0.000161373	Gg C					Accumulation in yr 100	2.48965	Gg C
				Accumulation in yr 100	591.701	kg CO2 eq					Accumulation in yr 100	9.12871e+06	kg CO2 eq
				Total decomposition	1.43041e-05	Gg C					Total decomposition	0.172279	Gg C
				Methane produced	9.53609e-06	Gg CH4					Methane produced	0.114853	Gg CH4
				Methane produced	0.000238402	Gg CO2 eq					Methane produced	2.87131	Gg CO2 eq
				CO2 produced	2.62243e-05	Gg CO2 eq					CO2 produced	0.315845	Gg CO2 eq
				Total methane and CO2 produced	0.000264627	Gg CO2 eq					Total methane and CO2 produced	3.18716	Gg CO2 eq
					264.627	kg CO2 eq						3.18716e+06	kg CO2 eq

## Sheet: fossilfuel_substitution
Incineration avoided emissions calcs (assume MSW incineration with electricity and heat used within the process, no export)
	Conversion factor for kg waste (wood, assumed 20% dry) to electric energy	0.386142	kWh/kg
	Conversion factor for kg waste (wood, assumed 20% dry) to heat energy	2.85	MJ/kg
		Mass woodwaste (assume 20% moisture)		MJ heat produced	kWhr electricity produced
	incineration (thin1&2 and harvest1) (primary waste) (unthinned)	35978.5	kg	13892.8	102539
	incineration (thin1&2 and harvest1) (primary waste) (thinned)	5.67321e+08	kg	2.19067e+08	1.61687e+09
	incineration (thin1&2 and harvest1) (secondary waste) (unthinned)	11772.6	kg	4545.91	33552
	incineration (thin1&2 and harvest1) (secondary waste) (thinned)	1.97931e+08	kg	7.64296e+07	5.64104e+08
Electricity avoided emissions calcs
	Biomass conversion to electricity (UK)	0.386
	Lower heating value wood (dry mass)	19	MJ/kg
		5.3	kWh/kg
	Lower heating value wood (10% MC)	17	MJ/kg
		4.8	kWh/kg
	Electrical output (per kg dry mass)	7.334	kWh/kg

## Sheet: concrete_substitution
Calculation of construction product substitution effect (timber frame wall (i.e. carcassing) replacing masonry wall(s):
															Facts	Sources
	Substitution assumption														70% of CO2 emissions in the sector come from the chemical process of calcining calcium carbonate13 (process emissions) rather than energy use. Can't be reduced without CCU/S	https://assets.publishing.service.gov.uk/government/uploads/system/uploads/attachment_data/file/651222/cement-decarbonisation-action-plan.pdf
Particle board (chip and OSB)	No substitution														Plans to improve process efficiencies and switch to biomass/waste sources for heat generation. Reducing emissions by around 70%.	https://assets.publishing.service.gov.uk/government/uploads/system/uploads/attachment_data/file/651222/cement-decarbonisation-action-plan.pdf
Fibre board (MDF)	No substitution														Although the cement industry uses a range of fuels, the large majority (54%) is coal or petcoke. It also uses 30% refuse derived fuels (waste tyres, plastics etc) and 15% from biomass. It doesn't expect to use much more biomass due to resource constraints.	https://europeanclimate.org/wp-content/uploads/2019/04/Industrial-Transformation-2050.pdf
Pulp	No substitution														This paper says that they will use 40% biomass by 2050. (Replacing coal presumably, since the RDF contribution is also set to rise or stay the same.) Also, cement plants will be 22 per cent more efficient than in 1990	https://cement.mineralproducts.org/documents/MPA_Cement_GHG_Reduction_Strategy_Technical_Document.pdf
Fence poles	No substitution														Baseline scenario could be improved energy effciency (~10%), and decarbonisation of electricity supply (~6% reduction in emissions) with no change to fuel supply of CCS/U.	https://europeanclimate.org/wp-content/uploads/2019/04/Industrial-Transformation-2050.pdf
Pallets and packaging	No substitution														Best case would be increased use of RDF/biomass pluc CCS/U
Fencing	No substitution
Carcassing	Assume replaces mineral materials in house building.
Hoticultural mulch	No substitution
NOTE: Timber frame walls are assumed to be closed panel (i.e. OSB both sides) but the limiting material is assumed to be the carcassing material so OSB is ignored here.
	Materials required per 1m2 of wall
	Area (m2)	Volume (m3)	Mass (kg)		IPCC GWP (kg CO2 eq)	Abiotic depletion (MJ fossil fuels)			Caculation of substitution factors
Timber frame (superstructure)	1	0.0175	7						7	kg	36.9326	kg CO2e
Timber battening (for timber cladding)	1	0.0044	2						3.14685	kg C
Timber cladding	1	0.025						Yr 0	1	kg C	3.20083	kg C
Fibreboard (9mm)	3
Block (140mm dense concrete blocks with 10mm jointing)	1	0.1308	261		28.0471	198.532	These blocks are	Yr 50 (core)
Brick	1	0.0849	126		30.6761	284.445		Yr 100 (FA)
			(Sand)	(Cement)
Mortar (blocks)		0.01	31	9	8.88549	37.9158
Mortar (bricks)		0.02	62	18	17.771	75.8316
Render (cement:sand 1:4) 20mm		0.02	25.4	6.8	6.78616	29.3717
Emissions per m2 of external wall
	Blocks		Bricks		Mortar		Render (20mm, cement and sand 1:4)		Total		Displaced emissions per m2 of wall
	kg CO2 eq	MJ fossil fuels	kg CO2 eq	MJ fossil fuels	kg CO2 eq	MJ fossil fuels	kg CO2 eq	MJ fossil fuels	kg CO2 eq	MJ fossil fuels	kg CO2 eq	MJ fossil fuels	Wall type displaced
Block and brick	28.0471	198.532	30.6761	284.445	26.6565	113.747			85.3797	596.724	0	0	None
Double block and render	56.0942	397.063			17.771	75.8316	6.78616	29.3717	80.6513	502.266	0	0	None
Closed panel timber frame, block and render clad	28.0471	198.532			8.88549	37.9158	6.78616	29.3717	43.7188	265.819	36.9326	236.447	Single block wall
Closed panel timber frame, brick clad			30.6761	284.445	17.771	75.8316			48.4471	360.277	36.9326	236.447	Single block wall
Closed timber frame, timber clad											80.6513	502.266	Double block wall and render
CLT?
							or				85.3797	596.724	Brick wall + block wall
		unthinned	thinned
	Assumed % carcassing loss at construction site (offcuts etc):	0.095	0.095
	Assumed % of carcassing that is used in timber frames:	0.905	0.905
	Assumed mass of carcassing used in timber frames (harvest1):	56.1113	1.00947e+06	tonnes /ha
	Assumed mass of carcassing used in timber frames (harvest2):	57.3378	0	tonnes/ha
	Area of timber frame wall produced (harvest1):	8015.9	1.44209e+08	m2	Note: timber frame wall will also have OSB sheets but it is assumed that the carcassing is the limiting material, also the product life of OSB already reflects that some ends up in construction applications. We are only interested in bricks/mortar displacement effects here. Also, this is only accounting for external walls, not internal walls. However, similar displacement is likely to occur for i…
	Area of timber frame wall produced (harvest2):	8191.12	0	m3
	Displaced emissions:	GWP (kg CO2eq)		FF depletion (MJ eq)
		unthinned	thinned	unthinned	thinned
	Option 1: replacement of block wall (harvest1)	296048	5.32603e+09	1.89534e+06	3.40979e+10
	Option 1: replacement of block wall (harvest2)	302519	0	1.93677e+06	0
	Option 2: timber clad, replacement of double block and render wall (harvest1)	646493	1.16307e+10	4.02612e+06	7.24316e+10
	Option 2: timber clad, replacement of double block and render wall (harvest1)	660625	0	4.11412e+06	0
	Option 3: timber clad, replacement of block wall and brick wall (harvest2)	684395	1.23126e+10	4.78328e+06	8.60533e+10
	Option 3: timber clad, replacement of block wall and brick wall (harvest2)	699355	0	4.88784e+06	0
Table 6 Estimates of volumes of wood used in different house types (Sadler 2010) (From Robson et al (2014)).						Read Report (2009) - Suttie et al (2009)
	Wood usage t/m2	Wood usage (t/house) based on average house size of 88 m2	Wood usage (m3/house) based on density of 0.45 t m23		Wood application	Wood usage m3/house	Wood usage t/house	Wood usage t/m2 - assuming 88m2 house	Carcassing t/ house	Carcassing t/m2 - assuming 88m2 house
Traditional build	0.04	3.52	1.58		Timber frame	6	2.694	0.0306136	1.796	0.0204091
Timber frame brick clad	0.06	5.28	2.38		Walls	2	0.898	0.0102045
Timber frame timber clad	0.09	7.92	3.56		Structural floors and cassettes	2	0.898	0.0102045
					Trusssed rafters	2.6	1.1674	0.0132659
					Totals		5.6574	0.0642886	These numbers are similar to (Sadler, 2010)

## Sheet: decarb_proj
Baseline data for comparison:
		baseline year	50 yr cumulative	30 yr cumulative
Net carbon value chain impact (baseline) process emissions plus HWP avoided emissions:		-3.96767e+06	-1.98383e+08	-1.1903e+08
Net carbon value chain impact (baseline) process emissions only:		2.28798e+06	1.14399e+08	6.86394e+07
Projected value chain decarbonisation impact (100% equates to complete decarbonisation):
	Average decarbonisation after 50 years	Average decarbonisation after 30 years	2020-2029	2030-2039	2040-2049	2050-2059	2060-2069	Contribution of total value chain emissions in 2022	Absolute contribution to sector decarbonisation after 50yrs	Absolute contribution to sector decarbonisation after 30yrs	Cumulative avoided emissions after 50 yrs (tonnes CO2e)	Cumulative avoided emissions after 30 yrs (tonnes CO2e)		Relative contribution to sector decarbonisation after 50yrs (as a % of total decarbonisation of sector)	Relative contribution to sector decarbonisation after 30yrs (as a % of total decarbonisation of sector)
Mobile Plant	0.6	0.333333	0.1	0.3	0.6	1	1	0.0384196	0.0230517	0.0128065	2.6371e+06	879032		0.0417991	0.0416678
Timber transport	0.6	0.333333	0.1	0.3	0.6	1	1	0.0721378	0.0432827	0.0240459	4.9515e+06	1.6505e+06		0.0784833	0.0782367
Sawmills	0.57	0.333333	0.1	0.3	0.6	0.85	1	0.276863	0.157812	0.0922878	1.80536e+07	6.33458e+06		0.286156	0.300271
Wood panels	0.528	0.283333	0.1	0.25	0.5	0.79	1	0.519696	0.2744	0.147247	3.1391e+07	1.0107e+07		0.497561	0.479089
Wood fuel	0.57	0.333333	0.1	0.3	0.6	0.85	1	0.092883	0.0529433	0.030961	6.05666e+06	2.12514e+06		0.0960006	0.100736
Total (all sectors)								1	0.551489	0.307349	6.30899e+07	2.10962e+07		1	1
														(Similar as you'd expect)
Average sector wide emissions reductions (over 50 yrs) i.e. avoided emissions	0.551489
Remaining emissions (by year 2070)	0.448511
Avoided emissions (by year 2050)	0.283303
Remaining emissions (by year 2050)	0.716697
						decarbonisation impact compared to afforestation		Afforestation impact (from previous NC paper, planting rate 30k ha per annum to 2050)
Cumulative avoided emissions by 2050		1.94457e+07	tonnes CO2e	648191	tonnes CO2e/yr	0.095269		-2.04114e+08	accumulation by 2050	tonnes CO2e
Cumulative reductions by 2070 (after 50 years)		6.30899e+07	tonnes CO2e	1.2618e+06	tonnes CO2e/yr	0.0872019		-7.23492e+08	accumulation by 2070	tonnes CO2e
After this avoided emissions no longer relevant?
Table for pasting
	Time period
Sub-sector	2020-2029	2030-2039	2040-2049	2050-2059	2060-2069
Mobile plant (forestry operations)	0.1	0.3	0.6	1	1
Timber transport	0.1	0.3	0.6	1	1
Sawmills	0.1	0.3	0.6	0.85	1
Wood fuel	0.1	0.3	0.6	0.85	1
Wood panels	0.1	0.25	0.5	0.79	1
Results summary table
Sub-sector	Average contribution to sector decarbonisation over 50yrs	Average contribution to sector decarbonisation over 30yrs	Avoided emissions over 50 yrs (tonnes CO2e)	Avoided emissions over 30 yrs (tonnes CO2e)	Relative contribution to sector decarbonisation over 50yrs (as a % of total decarbonisation of sector)	Relative contribution to sector decarbonisation over 30yrs (as a % of total decarbonisation of sector)
Mobile plant (forestry operations)	0.0230517	0.0128065	2.6371e+06	879032	0.0417991	0.0416678
Timber transport	0.0432827	0.0240459	4.9515e+06	1.6505e+06	0.0784833	0.0782367
Sawmills	0.157812	0.0922878	1.80536e+07	6.33458e+06	0.286156	0.300271
Wood panels	0.2744	0.147247	3.1391e+07	1.0107e+07	0.497561	0.479089
Wood fuel	0.0529433	0.030961	6.05666e+06	2.12514e+06	0.0960006	0.100736
Sum of all sub-sectors	0.551489	0.307349	6.30899e+07	2.10962e+07	1	1
By 2050 avoided emissions of the sector could amount to 15.6 million tonnes CO2e.
Forestry ops accounts for 5.6% of this, transport 0.4%, sawmills 29.7%, wood panels 58%, wood fuel 6.3%
% contribution of decarbonisation by 2050 (value chain emissions & HWP avoided emissions)		-0.177234
% contribution of decarbonisation by 2050 (value chain emissions only)		-0.307349
By 2070 avoided emissions of the sector could amount to 46.9 million tonnes CO2e.
Forestry ops accounts for 5.6% of this, transport 0.4%, sawmills 31.3%, wood panels 56.1%, wood fuel 6.6%
% contribution of decarbonisation by 2070 (value chain emissions & HWP avoided emissions)		-0.31802
% contribution of decarbonisation by 2070 (value chain emissions only)		-0.551489

## Sheet: LCI_summary
Process stage	Input/output/process	Data source	Units	Unthinned		Thinned		Emissions factors (EF)		EF source	Units	Ecoinvent
				In	Out	In	Out	FFRD	GWP			In	Out
Site establishment	Land		ha	1		1
	15 tonne 360 Excavator	Expert estimate	hrs	15		15		940.928	65.4656	Ecoinvent
	Herbicide (glyphosphate)	Industry recommended	kg	0.84		0.84				Ecoinvent
Planting (1&2)	Tree seedlings	GH	Item(s)	50000		50000		1.18812	0.120859	Ecoinvent
	15 tonne 360 Excavator	GH	hrs	30		30		940.928	65.4656	Ecoinvent
	Pesticides (acetamiprip)	Industry recommended	kg	1.664		1.664				Ecoinvent
Forest management	Harvester (diesel consumption)	GH	hrs	64		78		784.497	55.8236	Ecoinvent
	Forwarder (diesel consumption)	GH	hrs	64		78		646.065	45.552	Ecoinvent
Forest growth	Net C sequestered	CBM-CFS3	kg C	222434		3.20717e+09				IPCC 2006
	Harvested wood	CBM-CFS3 (GH for product breakout)	m3		1739.41		1.37518e+07			IPCC 2006
Transport (forest to processor)	>32 t truck, EURO6	GH	t.km	#REF!		1.9096e+09				Ecoinvent
Debarking	Harvested wood	CBM, GH	m3	1562.75		1.27899e+07					m3
	Diesel	Ecoinvent	MJ	1376.85		1.12684e+07					MJ	0.0118435
	lubricating oil	Ecoinvent	kg	1.22171		9998.74					kg	1.0509e-05
	bark chips	GH, FR conversions factors	kg		116254		9.51444e+08	298.905	20.2254	Ecoinvent	kg		1
	Debarked wood	GH, FR conversions factors	m3		1395.32		1.14195e+07
Sawing	diesel (internal transport)	Ecoinvent	MJ	17274.1		1.50778e+08					MJ	26.1371
	electricity, medium voltage	Ecoinvent	kWh	11551.5		1.00828e+08					kWh	17.4784
	lubricating oil	Ecoinvent	kg	62.8375		548481					kg	0.0950782
	debarked wood	GH, FR conversions factors	m3	1145.17		9.96176e+06					m3	1.45727
	sawnwood	JJ	m3		660.903		5.76873e+06	362.765	24.7508	Ecoinvent	m3		1
	sawmill residues	JJ	kg		168118		1.45563e+09				tonnes		x
Drying (of sawn timber)	electricity, medium voltage	Ecoinvent	kWh	11037.1		9.63378e+07					kWh	16.7
	sawnwood	JJ	m3	660.903		5.76873e+06					m3	1.04167
	sawnwood - dried (u=20%)	Assume no loss in volume during drying	m3		660.903		5.76873e+06	403.153	28.6362	Ecoinvent	m3		1
Planing	electricity, medium voltage	Ecoinvent	kWh	5730.54		5.00194e+07					kWh	8.67077
	sawnwood (carcassing) dried (u=20%)	JJ	m3	660.903		5.76873e+06					m3	1.04476
	sawnwood (carcassing) planed	Assume no loss in volume (accounted for in 'sawing')	m3		660.903		5.76873e+06	468.805	35.1635	Ecoinvent	m3		1
	sawmill residues	JJ	kg		168118		1.45563e+09
Chemical treatment	electricity, medium voltage	Ecoinvent	kWh	61.0766		481599					kWh	0.000714286
	wood preservative	Ecoinvent	kg	85507.2		6.74239e+08					kg	1
	sawn wood (fencing) dried (u=20%)	JJ	kg	49303.1		4.3412e+08					kg	1
	debarked wood (fence poles)	GH,FR conversion factor	kg	36204.1		2.40119e+08
	preserved wood	Assume no vol change	kg		85507.2		6.74239e+08	0.153754	0.0114909	Ecoinvent	kg		1
Particle board production	electricity, medium voltage	Ecoinvent	kWh	35747.4		4.67339e+08					kWh	101.081
	heat	Ecoinvent	MJ	419448		5.48359e+09					MJ	1186.05
	resin	Ecoinvent	kg	17530		2.29176e+08					kg	49.5686
	debarked wood (chip)	GH	kg	14881.9		8.10328e+07					kg
	sawmill residues	JJ	kg	137662		1.20159e+09					kg
	recycled wood	FC report	kg	230732		3.68373e+09					kg
	particle board	FR conversion factor	m3		353.651		4.62341e+06	4715.7	262.113	Ecoinvent	m3		1
Fibre board production
	electricity	Ecoinvent	kWh	0.965351		7655.72					kWh	0.01273
	heat	Ecoinvent	MJ	1.04649		8299.21					MJ	0.0138
	debarked wood (chip)	GH, FR conversion factors	kg	14881.9		8.10328e+07
	sawmill residues	JJ	kg	64079.5		5.45171e+08
	fibre board	JJ, GH, FR conversion factor	m3		75.8328		601392	1064.12	98.2199	Ecoinvent	m3		1
Woodchip production (for biomass energy)	electricity, medium voltage	Ecoinvent	kWh	#REF!		3.52284e+07					kWh	0.0258
	lubricating oil	Ecoinvent	kg	#REF!		2785.5					kg	2.04e-06
	harvested wood - 'fuel'	GH	kg	#REF!		3.47121e+08					kg	1
	recycled wood - 'biomass'	FC report	kg	#REF!		1.01832e+09
	wood chips, wet, measured as dry mass	GH	kg		#REF!		1.36544e+09	0.153754	0.0114909	Ecoinvent	kg		1
Biomass energy	electricity, low voltage	Ecoinvent	kWh	#REF!			5.23747e+07				kWh	0.00556
	wood chips, wet, measured as dry mass	GH	kg	#REF!		1.36544e+09				Direct conversion from C content to CO2 eq	kg	0.069808
	bark chips	GH, FR conversion factor	kg	30.8073		252133					kg
	sawmill residues	JJ	kg	80.6964		698703					kg
	heat	Ecoinvent	MJ		#REF!		9.41991e+09	0.011294	0.00205023	Ecoinvent (infrastructure & consumables)	MJ		1
Graphics paper production	electricity	Ecoinvent	kWh	#REF!		3.47739e+08					kWh	2.824
	debarked wood - 'pulp'	FR conversion factor	m3	63.3204		344784					m3	0.002693
	paper, newsprint (virgin)	FR conversion factor	kg		#REF!		1.23137e+08	16.1074	1.40592	Ecoinvent	kg		1
Graphics paper production (recycled)	electricity	Ecoinvent	kWh	#REF!		1.60106e+08					kWh	1.59999
	recycled paper	GH, FR conversion factors	kg	#REF!		1.00067e+08					m3	0.00108399
	paper, newsprint (recycled)	Assumed equal to recycled paper mass	kg		#REF!		1.00067e+08	12.4598	1.05627	Ecoinvent	kg		1
Paperboard production	electricity	Ecoinvent	kWh	#REF!		1.75234e+07					kWh	0.0700966
	debarked wood - 'pulp'	GH, FR conversion factor	GH	63.3204		344784
	board box	GH, FR conversion factor	kg		#REF!		2.49989e+08	11.37	0.922571	Ecoinvent	kg		1
HWP in use	carbon accumulated in HWP	IPCC	kg C	#REF!		2.76983e+09				IPCC 2006
Landfill	waste wood	IPCC, Defra	kg	1811.67		2.90346e+07				IPCC 2006
	waste paper	IPCC, Defra	kg	13127.7		2.94184e+07				IPCC 2006
Incineration	waste wood	IPCC, Defra	kg	47749.3		7.65249e+08				Conversion of biogenic C to CO2eq
	waste paper	IPCC, Defra	kg	2.39858		15444.1
	electricity	Ecoinvent	kWh		#REF!		2.18097e+09
	heat	Ecoinvent	MJ		#REF!		2.95496e+08
Avoided construction materials	Area of concrete block and mortar wall (replaced by timber frame wall) (harvest 1&2)	Industry standard	m2	16207		1.44209e+08		236.447	36.9326	Ecoinvent
Avoided fossil fuels	Avoided natural gas (high pressure)	Ecoinvent	m3	#REF!		3.46329e+08				Ecoinvnet
	(Avoided heavy fuel oil)	Ecoinvent	kg							Ecoinvent
	(Avoided coal)	Ecoinvent	kg							Ecoinvent
Avoided beef production	Low intesity beef production, UK	Styles	kg	#REF!		#REF!			32.8	Nguyen et al., 2010
	scenario 1 -high intensity beef production, UK	Styles	kg	#REF!		0			21.8	Nguyen et al., 2010
	Scenario 2 - average intensity beef production, Brazil)	Styles	kg	#REF!		#REF!			46.8	Nguyen et al., 2010
	Scenario 2 - indirect LUC (rainforest converted to grass land, Brazi)	Styles	ha	#REF!					#REF!	IPCC, 2006 (Ch4)
Vol natural gas (HP) needed to produce 1MJ heat	0.0269906	m3
Vol natural gas (HP) needed to produce 1kWh	0.155139	m3

[truncated: 2 more sheets: Biogenic_C_ems, mulch_C_storage]
