# Supplementary material for: Circular wood use can accelerate global decarbonisation but requires cross-sectoral coordination
Source: Nat Commun. 2023 Oct 25;14:6766. doi: 10.1038/s41467-023-42499-6 (PMC10600095; doi:10.1038/s41467-023-42499-6)
Supplement: Supplementary file 8 — Source Data [file 41467_2023_42499_MOESM8_ESM.zip]

Archive with 2 entries (2 files):
- Source_Data (Figures_1_2a_2c_3a_3c).xlsx
- Source_Data (Figures_2b_2d_3b_3d).xlsx
