# Supplementary material for: Circular wood use can accelerate global decarbonisation but requires cross-sectoral coordination
Source: Nat Commun. 2023 Oct 25;14:6766. doi: 10.1038/s41467-023-42499-6 (PMC10600095; doi:10.1038/s41467-023-42499-6)
Supplement: Supplementary file 8 — Source Data [file 41467_2023_42499_MOESM8_ESM.zip › Source_Data (Figures_2b_2d_3b_3d).xlsx]

## Sheet: Description
Calculation of annual and cumulative GWP impact of 4 wood use scenarios, with decarbonisation factors applied.
Calculation of afforestation GWP at 30,000 ha/yr planting rate of mixed conifer:broadleaf forest
Assumptions
cascading, circular and cascading&circular scenarios implemented after 10 years.

## Sheet: Figure_1
Results summary
	Scope 1,2,3&4 (tCO2e / yr) (2020)								Scope 1,2,3&4 (tCO2e / yr) (2035) - with decarbonisation factors applied
	BAU	cascading	circular	cascading&circular	UK (decarbonisation)				BAU	cascading	circular	cascading&circular
Forestry Operations	87903.2	87903.2	87903.2	87903.2	87903.2			Forestry Operations	139592	139592	139592	139592
Timber transport	165050	165050	165050	165050	165050			Sawmills	180546	240714	208210	240714
Sawmills	475121	633458	547920	633458	475121			Wood Panel Production	713434	394624	624587	475622
Wood Panel Production	1.78358e+06	986559	1.56147e+06	1.18905e+06	1.78358e+06	0.875466		Wood Fuel Production	97943.6	91614.2	85814	80755.5
Wood Fuel Production	257746	241090	225826	212514	257746			Avoided emissions	-2.84287e+06	-2.84287e+06	-2.6756e+06	-2.6756e+06
Avoided emissions	-7.01006e+06	-7.01006e+06	-6.5976e+06	-6.5976e+06	-7.01006e+06	412458		Change in HWP C storage	0	-195198	-421611	-508971
Change in HWP C storage		-195198	-421611	-508971	0			Change in imports emissions	0	317987	-45234.7	106695
Change in imports emissions		784104	-111541	263093	0			C sequestration gain (reduced harvest)	0	0	-1.41516e+06	-1.41516e+06
C sequestration gain (reduced harvest)			-1.41516e+06	-1.41516e+06				Net	-1.71136e+06	-1.85354e+06	-3.49941e+06	-3.55636e+06
Net (Scopes 1-4)	-4.24065e+06	-4.30709e+06	-5.95775e+06	-5.97066e+06	-4.24065e+06
		-66439.6	-1.7171e+06	-1.73001e+06	0
Net - change from baseline		-0.0156673	-0.404913	-0.407958	0
Net (without avoided emissions)	2.7694e+06	2.70297e+06	639851	626939	2.7694e+06
Net (without avoided emissions or HWP C storage or C seq gain)	2.7694e+06	2.89816e+06	2.47663e+06	2.55107e+06	2.7694e+06
Net (without HWP C storage or C seq gain, but incl avoided emissions)	-4.24065e+06	-4.11189e+06	-4.12097e+06	-4.04652e+06	-4.24065e+06
Net (UK & import emissions only)	2.7694e+06	2.89816e+06	2.47663e+06	2.55107e+06	2.7694e+06
Net (UK & import emissions only) - change from baseline		-0.0464933	0.105719	0.0788371	0
Net (UK emissions only)	2.7694e+06	2.11406e+06	2.58817e+06	2.28798e+06	2.7694e+06
Net (UK emissions only) - change from baseline		0.236637	0.0654431	0.173837	0

## Sheet: Figure_2b_Figure_3b
30 and 50 year cumulative emissions impact (not including avoided emissions)
Year	No decarbonisation factors applied				Decarbonisation factors applied to processing emissions and avoided emissions. Not applied to HWP C storage or C seq gains
	BAU	cascading	circular	cascading&circular	BAU	cascading	circular	cascading&circular					Decarbonisation factors
2020	0	0	0	0	0	0	0	0					2020-2029	2030-2039	2040-2049	2050-2059	2060-2069	Contribution of total value chain emissions in 2022
2021	0	0	0	0	0	0	0	0				Mobile Plant	0.13	0.33	0.67	1	1	0.0355604		3.29587e+06
2022	0	0	0	0	0	0	0	0				Timber transport	0.13	0.33	0.67	1	1	0.00275444
2023	2.7694e+06	2.7694e+06	2.7694e+06	2.7694e+06	1.99667e+06	1.99667e+06	1.99667e+06	1.99667e+06				Sawmills	0.39	0.62	0.82	0.92	1	0.197686
2024	2.7694e+06	2.7694e+06	2.7694e+06	2.7694e+06	1.99667e+06	1.99667e+06	1.99667e+06	1.99667e+06				Wood panels	0.25	0.6	0.7	0.79	1	0.721531
2025	2.7694e+06	2.7694e+06	2.7694e+06	2.7694e+06	1.99667e+06	1.99667e+06	1.99667e+06	1.99667e+06				Wood fuel	0.39	0.62	0.82	0.92	1	0.042468
2026	2.7694e+06	2.7694e+06	2.7694e+06	2.7694e+06	1.99667e+06	1.99667e+06	1.99667e+06	1.99667e+06				Absolute contribution to sector decarbonisation	0.279024	0.594458	0.727669	0.829266	1
2027	2.7694e+06	2.7694e+06	2.7694e+06	2.7694e+06	1.99667e+06	1.99667e+06	1.99667e+06	1.99667e+06				Remaining emissions	0.720976	0.405542	0.272331	0.170734	0
2028	2.7694e+06	2.70297e+06	639851	626939	1.99667e+06	1.99667e+06	1.99667e+06	1.99667e+06
2029	2.7694e+06	2.70297e+06	639851	626939	1.99667e+06	1.99667e+06	1.99667e+06	1.99667e+06
2030	2.7694e+06	2.70297e+06	639851	626939	1.12311e+06	1.12311e+06	1.12311e+06	1.12311e+06
2031	2.7694e+06	2.70297e+06	639851	626939	1.12311e+06	1.12311e+06	1.12311e+06	1.12311e+06
2032	2.7694e+06	2.70297e+06	639851	626939	1.12311e+06	1.12311e+06	1.12311e+06	1.12311e+06
2033	2.7694e+06	2.70297e+06	639851	626939	1.12311e+06	980128	582764	525596
2034	2.7694e+06	2.70297e+06	639851	626939	1.12311e+06	980128	582764	525596
2035	2.7694e+06	2.70297e+06	639851	626939	1.12311e+06	980128	582764	525596
2036	2.7694e+06	2.70297e+06	639851	626939	1.12311e+06	980128	582764	525596
2037	2.7694e+06	2.70297e+06	639851	626939	1.12311e+06	980128	582764	525596
2038	2.7694e+06	2.70297e+06	639851	626939	1.12311e+06	980128	582764	525596
2039	2.7694e+06	2.70297e+06	639851	626939	1.12311e+06	980128	582764	525596
2040	2.7694e+06	2.70297e+06	639851	626939	754195	594061	252850	185765
2041	2.7694e+06	2.70297e+06	639851	626939	754195	594061	252850	185765
2042	2.7694e+06	2.70297e+06	639851	626939	754195	594061	252850	185765
2043	2.7694e+06	2.70297e+06	639851	626939	754195	594061	252850	185765
2044	2.7694e+06	2.70297e+06	639851	626939	754195	594061	252850	185765
2045	2.7694e+06	2.70297e+06	639851	626939	754195	594061	252850	185765
2046	2.7694e+06	2.70297e+06	639851	626939	754195	594061	252850	185765
2047	2.7694e+06	2.70297e+06	639851	626939	754195	594061	252850	185765
2048	2.7694e+06	2.70297e+06	639851	626939	754195	594061	252850	185765
2049	2.7694e+06	2.70297e+06	639851	626939	754195	594061	252850	185765
2050	2.7694e+06	2.70297e+06	639851	626939	472831	299616	1232.54	-73417
2051	2.7694e+06	2.70297e+06	639851	626939	472831	299616	1232.54	-73417
2052	2.7694e+06	2.70297e+06	639851	626939	472831	299616	1232.54	-73417
2053	2.7694e+06	2.70297e+06	639851	626939	472831	299616	1232.54	-73417
2054	2.7694e+06	2.70297e+06	639851	626939	472831	299616	1232.54	-73417
2055	2.7694e+06	2.70297e+06	639851	626939	472831	299616	1232.54	-73417
2056	2.7694e+06	2.70297e+06	639851	626939	472831	299616	1232.54	-73417
2057	2.7694e+06	2.70297e+06	639851	626939	472831	299616	1232.54	-73417
2058	2.7694e+06	2.70297e+06	639851	626939	472831	299616	1232.54	-73417
2059	2.7694e+06	2.70297e+06	639851	626939	472831	299616	1232.54	-73417
2060	2.7694e+06	2.70297e+06	639851	626939	0	-195198	-421611	-508971
2061	2.7694e+06	2.70297e+06	639851	626939	0	-195198	-421611	-508971
2062	2.7694e+06	2.70297e+06	639851	626939	0	-195198	-421611	-508971
2063	2.7694e+06	2.70297e+06	639851	626939	0	-195198	-421611	-508971
2064	2.7694e+06	2.70297e+06	639851	626939	0	-195198	-421611	-508971
2065	2.7694e+06	2.70297e+06	639851	626939	0	-195198	-421611	-508971
2066	2.7694e+06	2.70297e+06	639851	626939	0	-195198	-421611	-508971
2067	2.7694e+06	2.70297e+06	639851	626939	0	-195198	-421611	-508971
2068	2.7694e+06	2.70297e+06	639851	626939	0	-195198	-421611	-508971
2069	2.7694e+06	2.70297e+06	639851	626939	0	-195198	-421611	-508971
	No decarbonisation factors applied				Decarbonisation factors applied to processing emissions and avoided emissions. Not applied to HWP C storage or C seq gains
	BAU	cascading	circular	cascading&circular	BAU	cascading	circular	cascading&circular
2020	0	0	0	0	0	0	0	0
2021	0	0	0	0	0	0	0	0
2022	0	0	0	0	0	0	0	0
2023	2.7694e+06	2.7694e+06	2.7694e+06	2.7694e+06	1.99667e+06	1.99667e+06	1.99667e+06	1.99667e+06
2024	5.53881e+06	5.53881e+06	5.53881e+06	5.53881e+06	3.99335e+06	3.99335e+06	3.99335e+06	3.99335e+06
2025	8.30821e+06	8.30821e+06	8.30821e+06	8.30821e+06	5.99002e+06	5.99002e+06	5.99002e+06	5.99002e+06
2026	1.10776e+07	1.10776e+07	1.10776e+07	1.10776e+07	7.9867e+06	7.9867e+06	7.9867e+06	7.9867e+06
2027	1.3847e+07	1.3847e+07	1.3847e+07	1.3847e+07	9.98337e+06	9.98337e+06	9.98337e+06	9.98337e+06
2028	1.66164e+07	1.655e+07	1.44869e+07	1.4474e+07	1.198e+07	1.198e+07	1.198e+07	1.198e+07
2029	1.93858e+07	1.9253e+07	1.51267e+07	1.51009e+07	1.39767e+07	1.39767e+07	1.39767e+07	1.39767e+07
2030	2.21552e+07	2.19559e+07	1.57666e+07	1.57278e+07	1.50998e+07	1.50998e+07	1.50998e+07	1.50998e+07
2031	2.49246e+07	2.46589e+07	1.64064e+07	1.63548e+07	1.62229e+07	1.62229e+07	1.62229e+07	1.62229e+07
2032	2.7694e+07	2.73619e+07	1.70463e+07	1.69817e+07	1.73461e+07	1.73461e+07	1.73461e+07	1.73461e+07
2033	3.04635e+07	3.00648e+07	1.76861e+07	1.76087e+07	1.84692e+07	1.83262e+07	1.79288e+07	1.78716e+07
2034	3.32329e+07	3.27678e+07	1.8326e+07	1.82356e+07	1.95923e+07	1.93063e+07	1.85116e+07	1.83972e+07
2035	3.60023e+07	3.54707e+07	1.89658e+07	1.88625e+07	2.07154e+07	2.02864e+07	1.90943e+07	1.89228e+07
2036	3.87717e+07	3.81737e+07	1.96057e+07	1.94895e+07	2.18385e+07	2.12666e+07	1.96771e+07	1.94484e+07
2037	4.15411e+07	4.08767e+07	2.02455e+07	2.01164e+07	2.29616e+07	2.22467e+07	2.02599e+07	1.9974e+07
2038	4.43105e+07	4.35796e+07	2.08854e+07	2.07433e+07	2.40847e+07	2.32268e+07	2.08426e+07	2.04996e+07
2039	4.70799e+07	4.62826e+07	2.15252e+07	2.13703e+07	2.52078e+07	2.4207e+07	2.14254e+07	2.10252e+07
2040	4.98493e+07	4.89856e+07	2.21651e+07	2.19972e+07	2.5962e+07	2.4801e+07	2.16783e+07	2.1211e+07
2041	5.26187e+07	5.16885e+07	2.28049e+07	2.26242e+07	2.67162e+07	2.53951e+07	2.19311e+07	2.13968e+07
2042	5.53881e+07	5.43915e+07	2.34448e+07	2.32511e+07	2.74704e+07	2.59891e+07	2.2184e+07	2.15825e+07
2043	5.81575e+07	5.70945e+07	2.40846e+07	2.3878e+07	2.82246e+07	2.65832e+07	2.24368e+07	2.17683e+07
2044	6.09269e+07	5.97974e+07	2.47245e+07	2.4505e+07	2.89788e+07	2.71773e+07	2.26897e+07	2.1954e+07
2045	6.36963e+07	6.25004e+07	2.53643e+07	2.51319e+07	2.9733e+07	2.77713e+07	2.29425e+07	2.21398e+07
2046	6.64657e+07	6.52034e+07	2.60042e+07	2.57589e+07	3.04872e+07	2.83654e+07	2.31954e+07	2.23256e+07
2047	6.92351e+07	6.79063e+07	2.6644e+07	2.63858e+07	3.12414e+07	2.89594e+07	2.34482e+07	2.25113e+07
2048	7.20045e+07	7.06093e+07	2.72839e+07	2.70127e+07	3.19956e+07	2.95535e+07	2.37011e+07	2.26971e+07
2049	7.47739e+07	7.33123e+07	2.79237e+07	2.76397e+07	3.27498e+07	3.01476e+07	2.39539e+07	2.28829e+07		-4.20242e+07
2050	7.75433e+07	7.60152e+07	2.85636e+07	2.82666e+07	3.32226e+07	3.04472e+07	2.39551e+07	2.28095e+07		-1.40081e+06
2051	8.03127e+07	7.87182e+07	2.92034e+07	2.88935e+07	3.36954e+07	3.07468e+07	2.39564e+07	2.2736e+07
2052	8.30821e+07	8.14212e+07	2.98433e+07	2.95205e+07	3.41683e+07	3.10464e+07	2.39576e+07	2.26626e+07
2053	8.58516e+07	8.41241e+07	3.04832e+07	3.01474e+07	3.46411e+07	3.1346e+07	2.39588e+07	2.25892e+07
2054	8.8621e+07	8.68271e+07	3.1123e+07	3.07744e+07	3.51139e+07	3.16456e+07	2.39601e+07	2.25158e+07
2055	9.13904e+07	8.95301e+07	3.17629e+07	3.14013e+07	3.55868e+07	3.19453e+07	2.39613e+07	2.24424e+07
2056	9.41598e+07	9.2233e+07	3.24027e+07	3.20282e+07	3.60596e+07	3.22449e+07	2.39625e+07	2.2369e+07
2057	9.69292e+07	9.4936e+07	3.30426e+07	3.26552e+07	3.65324e+07	3.25445e+07	2.39638e+07	2.22955e+07
2058	9.96986e+07	9.76389e+07	3.36824e+07	3.32821e+07	3.70052e+07	3.28441e+07	2.3965e+07	2.22221e+07
2059	1.02468e+08	1.00342e+08	3.43223e+07	3.39091e+07	3.74781e+07	3.31437e+07	2.39662e+07	2.21487e+07
2060	1.05237e+08	1.03045e+08	3.49621e+07	3.4536e+07	3.74781e+07	3.29485e+07	2.35446e+07	2.16397e+07
2061	1.08007e+08	1.05748e+08	3.5602e+07	3.51629e+07	3.74781e+07	3.27533e+07	2.3123e+07	2.11308e+07
2062	1.10776e+08	1.08451e+08	3.62418e+07	3.57899e+07	3.74781e+07	3.25581e+07	2.27014e+07	2.06218e+07
2063	1.13546e+08	1.11154e+08	3.68817e+07	3.64168e+07	3.74781e+07	3.23629e+07	2.22798e+07	2.01128e+07
2064	1.16315e+08	1.13857e+08	3.75215e+07	3.70437e+07	3.74781e+07	3.21677e+07	2.18582e+07	1.96038e+07
2065	1.19084e+08	1.1656e+08	3.81614e+07	3.76707e+07	3.74781e+07	3.19725e+07	2.14366e+07	1.90949e+07
2066	1.21854e+08	1.19263e+08	3.88012e+07	3.82976e+07	3.74781e+07	3.17773e+07	2.1015e+07	1.85859e+07
2067	1.24623e+08	1.21966e+08	3.94411e+07	3.89246e+07	3.74781e+07	3.15821e+07	2.05933e+07	1.80769e+07
2068	1.27393e+08	1.24669e+08	4.00809e+07	3.95515e+07	3.74781e+07	3.13869e+07	2.01717e+07	1.7568e+07
2069	1.30162e+08	1.27372e+08	4.07208e+07	4.01784e+07	3.74781e+07	3.11917e+07	1.97501e+07	1.7059e+07
% difference after 30 yrs (compared to baseline)		0.0195479	0.626558	0.630357	0.562016	-2.77542e+06	-9.26746e+06	-1.04131e+07
% difference after 30 yrs (compared to decarb baseline)						0.0794572	0.268578	0.301281
% difference after 50 yrs (compared to baseline)		0.0214384	0.687153	0.69132	0.712066
% difference after 50 yrs (compared to decarb baseline)						0.167734	0.473022	0.544828
					9.2684e+07
					3.08947e+06

## Sheet: Figure_2d_Figure_3d
30 and 50 year cumulative emissions impact (not including avoided emissions)				TO DO: Start the circ&hier scenario in yr 7/8 rather than 10 - this page and the next
Year	No decarbonisation factors applied				Decarbonisation factors applied to processing emissions and avoided emissions. Not applied to HWP C storage or C seq gains
	BAU	cascading	circular	cascading&circular	BAU	cascading	circular	cascading&circular					Decarbonisation factors
2020	0	0	0	0	0	0	0	0					2020-2029	2030-2039	2040-2049	2050-2059	2060-2069	Contribution of total value chain emissions in 2022
2021	0	0	0	0	0	0	0	0				Mobile Plant	0.13	0.33	0.67	1	1	0.0355604
2022	0	0	0	0	0	0	0	0				Timber transport	0.13	0.33	0.67	1	1	0.00275444
2023	-4.24065e+06	-4.24065e+06	-4.24065e+06	-4.24065e+06	-2.58895e+06	-2.58895e+06	-2.58895e+06	-2.58895e+06				Sawmills	0.39	0.62	0.82	0.92	1	0.197686
2024	-4.24065e+06	-4.24065e+06	-4.24065e+06	-4.24065e+06	-2.58895e+06	-2.58895e+06	-2.58895e+06	-2.58895e+06				Wood panels	0.25	0.6	0.7	0.79	1	0.721531
2025	-4.24065e+06	-4.24065e+06	-4.24065e+06	-4.24065e+06	-2.58895e+06	-2.58895e+06	-2.58895e+06	-2.58895e+06				Wood fuel	0.39	0.62	0.82	0.92	1	0.042468
2026	-4.24065e+06	-4.24065e+06	-4.24065e+06	-4.24065e+06	-2.58895e+06	-2.58895e+06	-2.58895e+06	-2.58895e+06				Absolute contribution to sector decarbonisation	0.279024	0.594458	0.727669	0.829266	1
2027	-4.24065e+06	-4.24065e+06	-4.24065e+06	-4.24065e+06	-2.58895e+06	-2.58895e+06	-2.58895e+06	-2.58895e+06				Remaining emissions	0.720976	0.405542	0.272331	0.170734	0
2028	-4.24065e+06	-4.24065e+06	-4.24065e+06	-4.24065e+06	-2.58895e+06	-2.58895e+06	-2.58895e+06	-2.58895e+06										Contribution of total avoided emissions in 2022
2029	-4.24065e+06	-4.24065e+06	-4.24065e+06	-4.24065e+06	-2.58895e+06	-2.58895e+06	-2.58895e+06	-2.58895e+06				Electricity	0.5	0.77	0.95	1	1	0.657445
2030	-4.24065e+06	-4.24065e+06	-4.24065e+06	-4.24065e+06	-2.09809e+06	-2.09809e+06	-2.09809e+06	-2.09809e+06				Concrete	0.05	0.1	0.2	0.3	0.5	0.342555
2031	-4.24065e+06	-4.24065e+06	-4.24065e+06	-4.24065e+06	-2.09809e+06	-2.09809e+06	-2.09809e+06	-2.09809e+06				Absolute contribution to avoided emissions reduction	0.34585	0.540488	0.693084	0.760211	0.828722
2032	-4.24065e+06	-4.24065e+06	-4.24065e+06	-4.24065e+06	-2.09809e+06	-2.09809e+06	-2.09809e+06	-2.09809e+06				Remaining avoided emissions	0.65415	0.459512	0.306916	0.239789	0.171278
2033	-4.24065e+06	-4.30709e+06	-5.95775e+06	-5.97066e+06	-2.09809e+06	-2.24108e+06	-3.86407e+06	-3.92124e+06
2034	-4.24065e+06	-4.30709e+06	-5.95775e+06	-5.97066e+06	-2.09809e+06	-2.24108e+06	-3.86407e+06	-3.92124e+06
2035	-4.24065e+06	-4.30709e+06	-5.95775e+06	-5.97066e+06	-2.09809e+06	-2.24108e+06	-3.86407e+06	-3.92124e+06
2036	-4.24065e+06	-4.30709e+06	-5.95775e+06	-5.97066e+06	-2.09809e+06	-2.24108e+06	-3.86407e+06	-3.92124e+06
2037	-4.24065e+06	-4.30709e+06	-5.95775e+06	-5.97066e+06	-2.09809e+06	-2.24108e+06	-3.86407e+06	-3.92124e+06
2038	-4.24065e+06	-4.30709e+06	-5.95775e+06	-5.97066e+06	-2.09809e+06	-2.24108e+06	-3.86407e+06	-3.92124e+06
2039	-4.24065e+06	-4.30709e+06	-5.95775e+06	-5.97066e+06	-2.09809e+06	-2.24108e+06	-3.86407e+06	-3.92124e+06
2040	-4.24065e+06	-4.30709e+06	-5.95775e+06	-5.97066e+06	-1.39731e+06	-1.55744e+06	-3.18722e+06	-3.25431e+06
2041	-4.24065e+06	-4.30709e+06	-5.95775e+06	-5.97066e+06	-1.39731e+06	-1.55744e+06	-3.18722e+06	-3.25431e+06
2042	-4.24065e+06	-4.30709e+06	-5.95775e+06	-5.97066e+06	-1.39731e+06	-1.55744e+06	-3.18722e+06	-3.25431e+06
2043	-4.24065e+06	-4.30709e+06	-5.95775e+06	-5.97066e+06	-1.39731e+06	-1.55744e+06	-3.18722e+06	-3.25431e+06
2044	-4.24065e+06	-4.30709e+06	-5.95775e+06	-5.97066e+06	-1.39731e+06	-1.55744e+06	-3.18722e+06	-3.25431e+06
2045	-4.24065e+06	-4.30709e+06	-5.95775e+06	-5.97066e+06	-1.39731e+06	-1.55744e+06	-3.18722e+06	-3.25431e+06
2046	-4.24065e+06	-4.30709e+06	-5.95775e+06	-5.97066e+06	-1.39731e+06	-1.55744e+06	-3.18722e+06	-3.25431e+06
2047	-4.24065e+06	-4.30709e+06	-5.95775e+06	-5.97066e+06	-1.39731e+06	-1.55744e+06	-3.18722e+06	-3.25431e+06
2048	-4.24065e+06	-4.30709e+06	-5.95775e+06	-5.97066e+06	-1.39731e+06	-1.55744e+06	-3.18722e+06	-3.25431e+06
2049	-4.24065e+06	-4.30709e+06	-5.95775e+06	-5.97066e+06	-1.39731e+06	-1.55744e+06	-3.18722e+06	-3.25431e+06
2050	-4.24065e+06	-4.30709e+06	-5.95775e+06	-5.97066e+06	-1.2081e+06	-1.38131e+06	-2.99596e+06	-3.07061e+06	-3.36293e+06
2051	-4.24065e+06	-4.30709e+06	-5.95775e+06	-5.97066e+06	-1.2081e+06	-1.38131e+06	-2.99596e+06	-3.07061e+06
2052	-4.24065e+06	-4.30709e+06	-5.95775e+06	-5.97066e+06	-1.2081e+06	-1.38131e+06	-2.99596e+06	-3.07061e+06
2053	-4.24065e+06	-4.30709e+06	-5.95775e+06	-5.97066e+06	-1.2081e+06	-1.38131e+06	-2.99596e+06	-3.07061e+06
2054	-4.24065e+06	-4.30709e+06	-5.95775e+06	-5.97066e+06	-1.2081e+06	-1.38131e+06	-2.99596e+06	-3.07061e+06
2055	-4.24065e+06	-4.30709e+06	-5.95775e+06	-5.97066e+06	-1.2081e+06	-1.38131e+06	-2.99596e+06	-3.07061e+06
2056	-4.24065e+06	-4.30709e+06	-5.95775e+06	-5.97066e+06	-1.2081e+06	-1.38131e+06	-2.99596e+06	-3.07061e+06
2057	-4.24065e+06	-4.30709e+06	-5.95775e+06	-5.97066e+06	-1.2081e+06	-1.38131e+06	-2.99596e+06	-3.07061e+06
2058	-4.24065e+06	-4.30709e+06	-5.95775e+06	-5.97066e+06	-1.2081e+06	-1.38131e+06	-2.99596e+06	-3.07061e+06
2059	-4.24065e+06	-4.30709e+06	-5.95775e+06	-5.97066e+06	-1.2081e+06	-1.38131e+06	-2.99596e+06	-3.07061e+06
2060	-4.24065e+06	-4.30709e+06	-5.95775e+06	-5.97066e+06	-1.20066e+06	-1.39586e+06	-2.96679e+06	-3.05415e+06
2061	-4.24065e+06	-4.30709e+06	-5.95775e+06	-5.97066e+06	-1.20066e+06	-1.39586e+06	-2.96679e+06	-3.05415e+06
2062	-4.24065e+06	-4.30709e+06	-5.95775e+06	-5.97066e+06	-1.20066e+06	-1.39586e+06	-2.96679e+06	-3.05415e+06
2063	-4.24065e+06	-4.30709e+06	-5.95775e+06	-5.97066e+06	-1.20066e+06	-1.39586e+06	-2.96679e+06	-3.05415e+06
2064	-4.24065e+06	-4.30709e+06	-5.95775e+06	-5.97066e+06	-1.20066e+06	-1.39586e+06	-2.96679e+06	-3.05415e+06
2065	-4.24065e+06	-4.30709e+06	-5.95775e+06	-5.97066e+06	-1.20066e+06	-1.39586e+06	-2.96679e+06	-3.05415e+06
2066	-4.24065e+06	-4.30709e+06	-5.95775e+06	-5.97066e+06	-1.20066e+06	-1.39586e+06	-2.96679e+06	-3.05415e+06
2067	-4.24065e+06	-4.30709e+06	-5.95775e+06	-5.97066e+06	-1.20066e+06	-1.39586e+06	-2.96679e+06	-3.05415e+06
2068	-4.24065e+06	-4.30709e+06	-5.95775e+06	-5.97066e+06	-1.20066e+06	-1.39586e+06	-2.96679e+06	-3.05415e+06
2069	-4.24065e+06	-4.30709e+06	-5.95775e+06	-5.97066e+06	-1.20066e+06	-1.39586e+06	-2.96679e+06	-3.05415e+06
	No decarbonisation factors applied				Decarbonisation factors applied to processing emissions and avoided emissions. Not applied to HWP C storage or C seq gains
	BAU	cascading	circular	cascading&circular	BAU	cascading	circular	cascading&circular
2020	0	0	0	0	0	0	0	0
2021	0	0	0	0	0	0	0	0
2022	0	0	0	0	0	0	0	0
2023	-4.24065e+06	-4.24065e+06	-4.24065e+06	-4.24065e+06	-2.58895e+06	-2.58895e+06	-2.58895e+06	-2.58895e+06
2024	-8.4813e+06	-8.4813e+06	-8.4813e+06	-8.4813e+06	-5.1779e+06	-5.1779e+06	-5.1779e+06	-5.1779e+06
2025	-1.2722e+07	-1.2722e+07	-1.2722e+07	-1.2722e+07	-7.76685e+06	-7.76685e+06	-7.76685e+06	-7.76685e+06
2026	-1.69626e+07	-1.69626e+07	-1.69626e+07	-1.69626e+07	-1.03558e+07	-1.03558e+07	-1.03558e+07	-1.03558e+07
2027	-2.12033e+07	-2.12033e+07	-2.12033e+07	-2.12033e+07	-1.29448e+07	-1.29448e+07	-1.29448e+07	-1.29448e+07
2028	-2.54439e+07	-2.54439e+07	-2.54439e+07	-2.54439e+07	-1.55337e+07	-1.55337e+07	-1.55337e+07	-1.55337e+07
2029	-2.96846e+07	-2.96846e+07	-2.96846e+07	-2.96846e+07	-1.81227e+07	-1.81227e+07	-1.81227e+07	-1.81227e+07
2030	-3.39252e+07	-3.39252e+07	-3.39252e+07	-3.39252e+07	-2.02208e+07	-2.02208e+07	-2.02208e+07	-2.02208e+07
2031	-3.81659e+07	-3.81659e+07	-3.81659e+07	-3.81659e+07	-2.23188e+07	-2.23188e+07	-2.23188e+07	-2.23188e+07
2032	-4.24065e+07	-4.24065e+07	-4.24065e+07	-4.24065e+07	-2.44169e+07	-2.44169e+07	-2.44169e+07	-2.44169e+07
2033	-4.66472e+07	-4.67136e+07	-4.83642e+07	-4.83772e+07	-2.6515e+07	-2.6658e+07	-2.8281e+07	-2.83382e+07
2034	-5.08878e+07	-5.10207e+07	-5.4322e+07	-5.43478e+07	-2.86131e+07	-2.88991e+07	-3.21451e+07	-3.22594e+07
2035	-5.51285e+07	-5.53278e+07	-6.02797e+07	-6.03185e+07	-3.07112e+07	-3.11402e+07	-3.60092e+07	-3.61807e+07
2036	-5.93691e+07	-5.96349e+07	-6.62375e+07	-6.62891e+07	-3.28093e+07	-3.33812e+07	-3.98732e+07	-4.01019e+07
2037	-6.36098e+07	-6.3942e+07	-7.21952e+07	-7.22598e+07	-3.49074e+07	-3.56223e+07	-4.37373e+07	-4.40231e+07
2038	-6.78504e+07	-6.8249e+07	-7.8153e+07	-7.82305e+07	-3.70055e+07	-3.78634e+07	-4.76014e+07	-4.79444e+07
2039	-7.20911e+07	-7.25561e+07	-8.41107e+07	-8.42011e+07	-3.91036e+07	-4.01045e+07	-5.14655e+07	-5.18656e+07
2040	-7.63317e+07	-7.68632e+07	-9.00685e+07	-9.01718e+07	-4.05009e+07	-4.16619e+07	-5.46527e+07	-5.51199e+07
2041	-8.05724e+07	-8.11703e+07	-9.60262e+07	-9.61424e+07	-4.18982e+07	-4.32193e+07	-5.78399e+07	-5.83742e+07
2042	-8.4813e+07	-8.54774e+07	-1.01984e+08	-1.02113e+08	-4.32955e+07	-4.47768e+07	-6.10271e+07	-6.16286e+07
2043	-8.90537e+07	-8.97845e+07	-1.07942e+08	-1.08084e+08	-4.46928e+07	-4.63342e+07	-6.42143e+07	-6.48829e+07
2044	-9.32943e+07	-9.40916e+07	-1.13899e+08	-1.14054e+08	-4.60901e+07	-4.78917e+07	-6.74016e+07	-6.81372e+07
2045	-9.7535e+07	-9.83987e+07	-1.19857e+08	-1.20025e+08	-4.74874e+07	-4.94491e+07	-7.05888e+07	-7.13915e+07
2046	-1.01776e+08	-1.02706e+08	-1.25815e+08	-1.25996e+08	-4.88847e+07	-5.10065e+07	-7.3776e+07	-7.46458e+07
2047	-1.06016e+08	-1.07013e+08	-1.31773e+08	-1.31966e+08	-5.0282e+07	-5.2564e+07	-7.69632e+07	-7.79001e+07
2048	-1.10257e+08	-1.1132e+08	-1.3773e+08	-1.37937e+08	-5.16793e+07	-5.41214e+07	-8.01505e+07	-8.11544e+07
2049	-1.14498e+08	-1.15627e+08	-1.43688e+08	-1.43908e+08	-5.30767e+07	-5.56789e+07	-8.33377e+07	-8.44087e+07
2050	-1.18738e+08	-1.19934e+08	-1.49646e+08	-1.49878e+08	-5.42848e+07	-5.70602e+07	-8.63336e+07	-8.74793e+07
2051	-1.22979e+08	-1.24241e+08	-1.55604e+08	-1.55849e+08	-5.54929e+07	-5.84415e+07	-8.93296e+07	-9.05499e+07
2052	-1.2722e+08	-1.28548e+08	-1.61561e+08	-1.6182e+08	-5.6701e+07	-5.98228e+07	-9.23256e+07	-9.36205e+07
2053	-1.3146e+08	-1.32855e+08	-1.67519e+08	-1.6779e+08	-5.7909e+07	-6.12041e+07	-9.53215e+07	-9.66911e+07
2054	-1.35701e+08	-1.37162e+08	-1.73477e+08	-1.73761e+08	-5.91171e+07	-6.25854e+07	-9.83175e+07	-9.97618e+07
2055	-1.39941e+08	-1.4147e+08	-1.79435e+08	-1.79732e+08	-6.03252e+07	-6.39667e+07	-1.01313e+08	-1.02832e+08
2056	-1.44182e+08	-1.45777e+08	-1.85392e+08	-1.85702e+08	-6.15333e+07	-6.53481e+07	-1.04309e+08	-1.05903e+08
2057	-1.48423e+08	-1.50084e+08	-1.9135e+08	-1.91673e+08	-6.27414e+07	-6.67294e+07	-1.07305e+08	-1.08974e+08
2058	-1.52663e+08	-1.54391e+08	-1.97308e+08	-1.97644e+08	-6.39495e+07	-6.81107e+07	-1.10301e+08	-1.12044e+08
2059	-1.56904e+08	-1.58698e+08	-2.03266e+08	-2.03614e+08	-6.51576e+07	-6.9492e+07	-1.13297e+08	-1.15115e+08
2060	-1.61145e+08	-1.63005e+08	-2.09223e+08	-2.09585e+08	-6.63583e+07	-7.08879e+07	-1.16264e+08	-1.18169e+08
2061	-1.65385e+08	-1.67312e+08	-2.15181e+08	-2.15556e+08	-6.7559e+07	-7.22837e+07	-1.19231e+08	-1.21223e+08
2062	-1.69626e+08	-1.71619e+08	-2.21139e+08	-2.21526e+08	-6.87596e+07	-7.36796e+07	-1.22198e+08	-1.24277e+08
2063	-1.73867e+08	-1.75926e+08	-2.27097e+08	-2.27497e+08	-6.99603e+07	-7.50755e+07	-1.25164e+08	-1.27331e+08
2064	-1.78107e+08	-1.80233e+08	-2.33054e+08	-2.33468e+08	-7.1161e+07	-7.64713e+07	-1.28131e+08	-1.30386e+08
2065	-1.82348e+08	-1.8454e+08	-2.39012e+08	-2.39438e+08	-7.23616e+07	-7.78672e+07	-1.31098e+08	-1.3344e+08
2066	-1.86589e+08	-1.88848e+08	-2.4497e+08	-2.45409e+08	-7.35623e+07	-7.9263e+07	-1.34065e+08	-1.36494e+08
2067	-1.90829e+08	-1.93155e+08	-2.50928e+08	-2.5138e+08	-7.4763e+07	-8.06589e+07	-1.37032e+08	-1.39548e+08
2068	-1.9507e+08	-1.97462e+08	-2.56885e+08	-2.5735e+08	-7.59636e+07	-8.20548e+07	-1.39998e+08	-1.42602e+08
2069	-1.99311e+08	-2.01769e+08	-2.62843e+08	-2.63321e+08	-7.71643e+07	-8.34506e+07	-1.42965e+08	-1.45656e+08
% difference after 30 yrs (compared to baseline)		-0.00986461	-0.254945	-0.256863	0.536439	-2.77542e+06	-3.20489e+07	-3.31946e+07
% difference after 30 yrs (compared to decarb baseline)						-0.0490273	-0.570138	-0.590317
% difference after 50 yrs (compared to baseline)		-0.0123338	-0.318762	-0.321159	0.612844
% difference after 50 yrs (compared to decarb baseline)						-0.0814669	-0.852738	-0.887613

## Sheet: Afforestation_C
	Data pasted from CBM-CFS3 model output for mixed conifer: broadlead afforestation scenario, scaled to planting rate of 30,000 ha/yr from 2022 to 2050
	50C:50BL net ecosystem C																																annual flux 1ha/yr planting
	81	annual flux																															0
	80.8429	-0.157062																															-0.157062
	80.9424	0.0994719	-0.157062																														-0.0575901
	81.3393	0.396939	0.0994719	-0.157062																													0.339349
	82.0617	0.722377	0.396939	0.0994719	-0.157062																												1.06173
	83.1297	1.06797	0.722377	0.396939	0.0994719	-0.157062																											2.1297
	84.5573	1.42761	1.06797	0.722377	0.396939	0.0994719	-0.157062																										3.55731
	86.3534	1.79606	1.42761	1.06797	0.722377	0.396939	0.0994719	-0.157062																									5.35337
	88.5221	2.16874	1.79606	1.42761	1.06797	0.722377	0.396939	0.0994719	-0.157062																								7.52212
	91.0637	2.54153	2.16874	1.79606	1.42761	1.06797	0.722377	0.396939	0.0994719	-0.157062																							10.0637
	93.9745	2.91081	2.54153	2.16874	1.79606	1.42761	1.06797	0.722377	0.396939	0.0994719	-0.157062																						12.9745
	97.2478	3.27336	2.91081	2.54153	2.16874	1.79606	1.42761	1.06797	0.722377	0.396939	0.0994719	-0.157062																					16.2478
	100.874	3.62643	3.27336	2.91081	2.54153	2.16874	1.79606	1.42761	1.06797	0.722377	0.396939	0.0994719	-0.157062																				19.8743
	104.842	3.96763	3.62643	3.27336	2.91081	2.54153	2.16874	1.79606	1.42761	1.06797	0.722377	0.396939	0.0994719	-0.157062																			23.8419
	109.137	4.29499	3.96763	3.62643	3.27336	2.91081	2.54153	2.16874	1.79606	1.42761	1.06797	0.722377	0.396939	0.0994719	-0.157062																		28.1369
	113.744	4.60684	4.29499	3.96763	3.62643	3.27336	2.91081	2.54153	2.16874	1.79606	1.42761	1.06797	0.722377	0.396939	0.0994719	-0.157062																	32.7437
	118.646	4.9018	4.60684	4.29499	3.96763	3.62643	3.27336	2.91081	2.54153	2.16874	1.79606	1.42761	1.06797	0.722377	0.396939	0.0994719	-0.157062																37.6455
	123.824	5.17874	4.9018	4.60684	4.29499	3.96763	3.62643	3.27336	2.91081	2.54153	2.16874	1.79606	1.42761	1.06797	0.722377	0.396939	0.0994719	-0.157062															42.8243
	129.261	5.43672	5.17874	4.9018	4.60684	4.29499	3.96763	3.62643	3.27336	2.91081	2.54153	2.16874	1.79606	1.42761	1.06797	0.722377	0.396939	0.0994719	-0.157062														48.261
	134.936	5.67497	5.43672	5.17874	4.9018	4.60684	4.29499	3.96763	3.62643	3.27336	2.91081	2.54153	2.16874	1.79606	1.42761	1.06797	0.722377	0.396939	0.0994719	-0.157062													53.936
	138.961	4.02541	5.67497	5.43672	5.17874	4.9018	4.60684	4.29499	3.96763	3.62643	3.27336	2.91081	2.54153	2.16874	1.79606	1.42761	1.06797	0.722377	0.396939	0.0994719	-0.157062												57.9614
	143.702	4.74054	4.02541	5.67497	5.43672	5.17874	4.9018	4.60684	4.29499	3.96763	3.62643	3.27336	2.91081	2.54153	2.16874	1.79606	1.42761	1.06797	0.722377	0.396939	0.0994719	-0.157062											62.7019
	148.506	4.80379	4.74054	4.02541	5.67497	5.43672	5.17874	4.9018	4.60684	4.29499	3.96763	3.62643	3.27336	2.91081	2.54153	2.16874	1.79606	1.42761	1.06797	0.722377	0.396939	0.0994719	-0.157062										67.5057
	153.352	4.84617	4.80379	4.74054	4.02541	5.67497	5.43672	5.17874	4.9018	4.60684	4.29499	3.96763	3.62643	3.27336	2.91081	2.54153	2.16874	1.79606	1.42761	1.06797	0.722377	0.396939	0.0994719	-0.157062									72.3519
	159.692	6.34013	4.84617	4.80379	4.74054	4.02541	5.67497	5.43672	5.17874	4.9018	4.60684	4.29499	3.96763	3.62643	3.27336	2.91081	2.54153	2.16874	1.79606	1.42761	1.06797	0.722377	0.396939	0.0994719	-0.157062								78.692
	165.832	6.14017	6.34013	4.84617	4.80379	4.74054	4.02541	5.67497	5.43672	5.17874	4.9018	4.60684	4.29499	3.96763	3.62643	3.27336	2.91081	2.54153	2.16874	1.79606	1.42761	1.06797	0.722377	0.396939	0.0994719	-0.157062							84.8322
	175.455	9.62244	6.14017	6.34013	4.84617	4.80379	4.74054	4.02541	5.67497	5.43672	5.17874	4.9018	4.60684	4.29499	3.96763	3.62643	3.27336	2.91081	2.54153	2.16874	1.79606	1.42761	1.06797	0.722377	0.396939	0.0994719	-0.157062						94.4546
	184.967	9.51249	9.62244	6.14017	6.34013	4.84617	4.80379	4.74054	4.02541	5.67497	5.43672	5.17874	4.9018	4.60684	4.29499	3.96763	3.62643	3.27336	2.91081	2.54153	2.16874	1.79606	1.42761	1.06797	0.722377	0.396939	0.0994719	-0.157062					103.967
	194.39	9.42314	9.51249	9.62244	6.14017	6.34013	4.84617	4.80379	4.74054	4.02541	5.67497	5.43672	5.17874	4.9018	4.60684	4.29499	3.96763	3.62643	3.27336	2.91081	2.54153	2.16874	1.79606	1.42761	1.06797	0.722377	0.396939	0.0994719	-0.157062				113.39
	203.739	9.34921	9.42314	9.51249	9.62244	6.14017	6.34013	4.84617	4.80379	4.74054	4.02541	5.67497	5.43672	5.17874	4.9018	4.60684	4.29499	3.96763	3.62643	3.27336	2.91081	2.54153	2.16874	1.79606	1.42761	1.06797	0.722377	0.396939	0.0994719	-0.157062			122.739
	213.027	9.28724	9.34921	9.42314	9.51249	9.62244	6.14017	6.34013	4.84617	4.80379	4.74054	4.02541	5.67497	5.43672	5.17874	4.9018	4.60684	4.29499	3.96763	3.62643	3.27336	2.91081	2.54153	2.16874	1.79606	1.42761	1.06797	0.722377	0.396939	0.0994719	-0.157062		132.027
	219.105	6.07876	9.28724	9.34921	9.42314	9.51249	9.62244	6.14017	6.34013	4.84617	4.80379	4.74054	4.02541	5.67497	5.43672	5.17874	4.9018	4.60684	4.29499	3.96763	3.62643	3.27336	2.91081	2.54153	2.16874	1.79606	1.42761	1.06797	0.722377	0.396939	0.0994719	-0.157062	138.105
																																2050 cumulative impact 1ha/yr planting (tC)	1475.03
	50C:50BL net ecosystem C	50C:50BL net ecosystem C (corrected)																														2050 cumulative impact 30kha/yr planting tonnes CO2e	1.62253e+08
	81																																	GWP, scaled to 30kha/yr planting rate tonnes CO2e
2020	80.8429	-0.157062																																30000
2021	80.9424	-0.0575901	-0.157062																														-0.214652	23611.7
2022	81.3393	0.339349	-0.0575901	-0.157062																													0.124697	-13716.7
2023	82.0617	1.06173	0.339349	-0.0575901	-0.157062																												1.18642	-130507
2024	83.1297	2.1297	1.06173	0.339349	-0.0575901	-0.157062																											3.31612	-364774
2025	84.5573	3.55731	2.1297	1.06173	0.339349	-0.0575901	-0.157062																										6.87343	-756078
2026	86.3534	5.35337	3.55731	2.1297	1.06173	0.339349	-0.0575901	-0.157062																									12.2268	-1.34495e+06
2027	88.5221	7.52212	5.35337	3.55731	2.1297	1.06173	0.339349	-0.0575901	-0.157062																								19.7489	-2.17238e+06
2028	91.0637	10.0637	7.52212	5.35337	3.55731	2.1297	1.06173	0.339349	-0.0575901	-0.157062																							29.8126	-3.27938e+06
2029	93.9745	12.9745	10.0637	7.52212	5.35337	3.55731	2.1297	1.06173	0.339349	-0.0575901	-0.157062																						42.787	-4.70657e+06
2030	97.2478	16.2478	12.9745	10.0637	7.52212	5.35337	3.55731	2.1297	1.06173	0.339349	-0.0575901	-0.157062																					59.0349	-6.49384e+06
2031	100.874	19.8743	16.2478	12.9745	10.0637	7.52212	5.35337	3.55731	2.1297	1.06173	0.339349	-0.0575901	-0.157062																				78.9091	-8.68e+06
2032	104.842	23.8419	19.8743	16.2478	12.9745	10.0637	7.52212	5.35337	3.55731	2.1297	1.06173	0.339349	-0.0575901	-0.157062																			102.751	-1.13026e+07
2033	109.137	28.1369	23.8419	19.8743	16.2478	12.9745	10.0637	7.52212	5.35337	3.55731	2.1297	1.06173	0.339349	-0.0575901	-0.157062																		130.888	-1.43977e+07
2034	113.744	32.7437	28.1369	23.8419	19.8743	16.2478	12.9745	10.0637	7.52212	5.35337	3.55731	2.1297	1.06173	0.339349	-0.0575901	-0.157062																	163.632	-1.79995e+07
2035	118.646	37.6455	32.7437	28.1369	23.8419	19.8743	16.2478	12.9745	10.0637	7.52212	5.35337	3.55731	2.1297	1.06173	0.339349	-0.0575901	-0.157062																201.277	-2.21405e+07
2036	123.824	42.8243	37.6455	32.7437	28.1369	23.8419	19.8743	16.2478	12.9745	10.0637	7.52212	5.35337	3.55731	2.1297	1.06173	0.339349	-0.0575901	-0.157062															244.101	-2.68512e+07
2037	129.261	48.261	42.8243	37.6455	32.7437	28.1369	23.8419	19.8743	16.2478	12.9745	10.0637	7.52212	5.35337	3.55731	2.1297	1.06173	0.339349	-0.0575901	-0.157062														292.362	-3.21599e+07
2038	134.936	53.936	48.261	42.8243	37.6455	32.7437	28.1369	23.8419	19.8743	16.2478	12.9745	10.0637	7.52212	5.35337	3.55731	2.1297	1.06173	0.339349	-0.0575901	-0.157062													346.298	-3.80928e+07
2039	138.961	57.9614	53.936	48.261	42.8243	37.6455	32.7437	28.1369	23.8419	19.8743	16.2478	12.9745	10.0637	7.52212	5.35337	3.55731	2.1297	1.06173	0.339349	-0.0575901	-0.157062												404.26	-4.44686e+07
2040	143.702	62.7019	57.9614	53.936	48.261	42.8243	37.6455	32.7437	28.1369	23.8419	19.8743	16.2478	12.9745	10.0637	7.52212	5.35337	3.55731	2.1297	1.06173	0.339349	-0.0575901	-0.157062											466.962	-5.13658e+07
2041	148.506	67.5057	62.7019	57.9614	53.936	48.261	42.8243	37.6455	32.7437	28.1369	23.8419	19.8743	16.2478	12.9745	10.0637	7.52212	5.35337	3.55731	2.1297	1.06173	0.339349	-0.0575901	-0.157062										534.467	-5.87914e+07
2042	153.352	72.3519	67.5057	62.7019	57.9614	53.936	48.261	42.8243	37.6455	32.7437	28.1369	23.8419	19.8743	16.2478	12.9745	10.0637	7.52212	5.35337	3.55731	2.1297	1.06173	0.339349	-0.0575901	-0.157062									606.819	-6.67501e+07
2043	159.692	78.692	72.3519	67.5057	62.7019	57.9614	53.936	48.261	42.8243	37.6455	32.7437	28.1369	23.8419	19.8743	16.2478	12.9745	10.0637	7.52212	5.35337	3.55731	2.1297	1.06173	0.339349	-0.0575901	-0.157062								685.511	-7.54062e+07
2044	165.832	84.8322	78.692	72.3519	67.5057	62.7019	57.9614	53.936	48.261	42.8243	37.6455	32.7437	28.1369	23.8419	19.8743	16.2478	12.9745	10.0637	7.52212	5.35337	3.55731	2.1297	1.06173	0.339349	-0.0575901	-0.157062							770.343	-8.47378e+07
2045	175.455	94.4546	84.8322	78.692	72.3519	67.5057	62.7019	57.9614	53.936	48.261	42.8243	37.6455	32.7437	28.1369	23.8419	19.8743	16.2478	12.9745	10.0637	7.52212	5.35337	3.55731	2.1297	1.06173	0.339349	-0.0575901	-0.157062						864.798	-9.51278e+07
2046	184.967	103.967	94.4546	84.8322	78.692	72.3519	67.5057	62.7019	57.9614	53.936	48.261	42.8243	37.6455	32.7437	28.1369	23.8419	19.8743	16.2478	12.9745	10.0637	7.52212	5.35337	3.55731	2.1297	1.06173	0.339349	-0.0575901	-0.157062					968.765	-1.06564e+08
2047	194.39	113.39	103.967	94.4546	84.8322	78.692	72.3519	67.5057	62.7019	57.9614	53.936	48.261	42.8243	37.6455	32.7437	28.1369	23.8419	19.8743	16.2478	12.9745	10.0637	7.52212	5.35337	3.55731	2.1297	1.06173	0.339349	-0.0575901	-0.157062				1082.16	-1.19037e+08
2048	203.739	122.739	113.39	103.967	94.4546	84.8322	78.692	72.3519	67.5057	62.7019	57.9614	53.936	48.261	42.8243	37.6455	32.7437	28.1369	23.8419	19.8743	16.2478	12.9745	10.0637	7.52212	5.35337	3.55731	2.1297	1.06173	0.339349	-0.0575901	-0.157062			1204.89	-1.32538e+08
2049	213.027	132.027	122.739	113.39	103.967	94.4546	84.8322	78.692	72.3519	67.5057	62.7019	57.9614	53.936	48.261	42.8243	37.6455	32.7437	28.1369	23.8419	19.8743	16.2478	12.9745	10.0637	7.52212	5.35337	3.55731	2.1297	1.06173	0.339349	-0.0575901	-0.157062		1336.92	-1.47061e+08
2050	219.105	138.105	132.027	122.739	113.39	103.967	94.4546	84.8322	78.692	72.3519	67.5057	62.7019	57.9614	53.936	48.261	42.8243	37.6455	32.7437	28.1369	23.8419	19.8743	16.2478	12.9745	10.0637	7.52212	5.35337	3.55731	2.1297	1.06173	0.339349	-0.0575901	-0.157062	1475.03	-1.62253e+08
																																	1.62253e+08
